# Supplementary material for: catena-Poly[copper(II)-bis­(μ-2-formyl-6-meth­oxy­phenolato-κ4 O 2,O 1:O 1,O 6)-[(methanol-κO)sodium]-μ-perchlorato-κ2 O:O′]
Source: Acta Crystallogr Sect E Struct Rep Online. 2012 Jan 14;68(Pt 2):m152. doi: 10.1107/S1600536812000876 (PMC3274885; doi:10.1107/S1600536812000876)
Supplement: Supplementary file 1 [file e-68-0m152-sup1.cif]

##############################################################################
#                                                                            #
# This CIF contains the data in a paper accepted for publication in          #
# Acta Crystallographica Section E. It conforms to the requirements of       #
# Notes for Authors for Acta Crystallographica Section E, and has been       #
# peer reviewed under the auspices of the IUCr Commission on Journals.       #
#                                                                            #
# Full details of the Crystallographic Information File format               #
# are given in the paper "The Crystallographic Information File (CIF):       #
# a New Standard Archive File for Crystallography" by S. R. Hall, F. H.      #
# Allen and I. D. Brown [Acta Cryst. (1991), A47, 655-685].                  #
#                                                                            #
# The current version of the core CIF dictionary is obtainable from          #
# ftp://ftp.iucr.org/pub/cif_core.dic.                                       #
#                                                                            #
# Software is freely available for graphical display of the structure(s)     #
# in this CIF. For information consult the CIF software page                 #
# http://www.iucr.org/resources/cif/software.                                #
#                                                                            #
# This file may be used for bona fide research purposes within the           #
# scientific community so long as proper attribution is given to the journal # 
# article from which it was obtained.                                        #
#                                                                            #
##############################################################################
data_global
_journal_date_recd_electronic     2011-12-22
_journal_date_accepted     2012-01-09
_journal_name_full     'Acta Crystallographica, Section E'
_journal_year     2012
_journal_volume     68
_journal_issue      2
_journal_page_first     m152
_journal_page_last     m152
_journal_paper_category     QM
_journal_paper_doi     10.1107/S1600536812000876
_journal_coeditor_code     HY2501
_publ_contact_author_name     'Gao, Ting'
_publ_contact_author_address
;
Key Laboratory of Chemical Engineering Process
& Technology for High-Efficiency Conversion,
College of Heilongjiang Province, Heilongjiang University
Harbin 150080
People's Republic of China
;
_publ_contact_author_email     gaoting1218@yahoo.com.cn
_publ_contact_author_fax     '86 451 8660 8042'
_publ_contact_author_phone     '86 451 8660 8042'
_publ_section_title
;\
<i>catena</i>-Poly[copper(II)-bis(\m-2-formyl-6-methoxyphenolato-\
\k^4^<i>O</i>^2^,<i>O</i>^1^:<i>O</i>^1^,<i>O</i>^6^)-[(methanol-\k<i>O</i>)\
sodium]-\m-perchlorato-\k^2^<i>O</i>:<i>O</i>']
;
loop_
    _publ_author_name
    _publ_author_address
    'Gao, Ting'
;
Key Laboratory of Chemical Engineering Processes &
Technology for High-Efficiency Conversion,
College of Heilongjiang Province, Heilongjiang University
Harbin 150080
People's Republic of China
;
    'Gao, Po'
;
Key Laboratory of Chemical Engineering Processes &
Technology for High-Efficiency Conversion,
College of Heilongjiang Province, Heilongjiang University
Harbin 150080
People's Republic of China
;
    'Li, Hong-Feng'
;
Key Laboratory of Chemical Engineering Processes &
Technology for High-Efficiency Conversion,
College of Heilongjiang Province, Heilongjiang University
Harbin 150080
People's Republic of China
;
    'Zhang, Ju-Wen'
;
Key Laboratory of Chemical Engineering Processes &
Technology for High-Efficiency Conversion,
College of Heilongjiang Province, Heilongjiang University
Harbin 150080
People's Republic of China
;
    'Xu, Li-Li'
;
Key Laboratory of Chemical Engineering Processes &
Technology for High-Efficiency Conversion,
College of Heilongjiang Province, Heilongjiang University
Harbin 150080
People's Republic of China
;
data_I
_chemical_name_systematic
;
<i>catena</i>-Poly[copper(II)-bis(\m-2-formyl-6-methoxyphenolato-
\k^4^<i>O</i>^2^,<i>O</i>^1^:<i>O</i>^1^,<i>O</i>^6^)-[(methanol-
\k<i>O</i>)sodium]-\m-perchlorato-\k^2^<i>O</i>:<i>O</i>']
;
_chemical_name_common     ?
_chemical_formula_moiety     'C17 H18 Cl Cu Na O11'
_chemical_formula_sum     'C17 H18 Cl Cu Na O11'
_chemical_formula_iupac     '[Cu Na (C8 H7 O3)2 (Cl O4) (C H4 O)]'
_chemical_formula_weight     520.29
_chemical_melting_point     ?
_symmetry_cell_setting     triclinic
_symmetry_space_group_name_H-M     'P -1'
_symmetry_space_group_name_Hall     '-P 1'
loop_
    _symmetry_equiv_pos_as_xyz
    'x, y, z'
    '-x, -y, -z'
_cell_length_a     7.9552(16)
_cell_length_b     8.9453(18)
_cell_length_c     15.563(3)
_cell_angle_alpha     81.27(3)
_cell_angle_beta     84.24(3)
_cell_angle_gamma     68.25(3)
_cell_volume     1015.6(4)
_cell_formula_units_Z     2
_cell_measurement_reflns_used     8587
_cell_measurement_theta_min     3.00
_cell_measurement_theta_max     27.55
_cell_measurement_temperature     293(2)
_exptl_crystal_description     block
_exptl_crystal_colour     green
_exptl_crystal_size_max     0.43
_exptl_crystal_size_mid     0.28
_exptl_crystal_size_min     0.28
_exptl_crystal_density_diffrn     1.701
_exptl_crystal_density_meas     ?
_exptl_crystal_density_method     'not measured'
_exptl_crystal_F_000     530
_exptl_absorpt_coefficient_mu     1.288
_exptl_absorpt_correction_type     multi-scan
_exptl_absorpt_process_details     '(ABSCOR; Higashi, 1995)'
_exptl_absorpt_correction_T_min     0.6100
_exptl_absorpt_correction_T_max     0.7136
_exptl_special_details
;
;
_diffrn_ambient_temperature     293(2)
_diffrn_radiation_type     MoK\a
_diffrn_radiation_wavelength     0.71073
_diffrn_radiation_source     'rotation anode'
_diffrn_radiation_monochromator     graphite
_diffrn_measurement_device_type     'Rigaku R-AXIS RAPID'
_diffrn_measurement_method     '\w scans'
_diffrn_detector_area_resol_mean     ?
_diffrn_reflns_number     9778
_diffrn_reflns_av_R_equivalents     0.0214
_diffrn_reflns_av_sigmaI/netI     0.0266
_diffrn_reflns_theta_min     3.00
_diffrn_reflns_theta_max     27.48
_diffrn_reflns_theta_full     27.48
_diffrn_measured_fraction_theta_max     0.983
_diffrn_measured_fraction_theta_full     0.983
_diffrn_reflns_limit_h_min     -10
_diffrn_reflns_limit_h_max     10
_diffrn_reflns_limit_k_min     -11
_diffrn_reflns_limit_k_max     11
_diffrn_reflns_limit_l_min     -20
_diffrn_reflns_limit_l_max     20
_diffrn_standards_number     ?
_diffrn_standards_interval_count     ?
_diffrn_standards_interval_time     ?
_diffrn_standards_decay_%     ?
_refine_special_details
;
Refinement of <i>F</i>^2^ against ALL reflections. The weighted <i>R</i>-factor
<i>wR</i> and goodness of fit <i>S</i> are based on <i>F</i>^2^, conventional
<i>R</i>-factors <i>R</i> are based on <i>F</i>, with <i>F</i> set to zero for
negative <i>F</i>^2^. The threshold expression of <i>F</i>^2^ >
\s(<i>F</i>^2^) is used only for calculating <i>R</i>-factors(gt) <i>etc</i>.
and is not relevant to the choice of reflections for refinement.
<i>R</i>-factors based on <i>F</i>^2^ are statistically about twice as large
as those based on <i>F</i>, and <i>R</i>- factors based on ALL data will be
even larger.
;
_reflns_number_total     4591
_reflns_number_gt     3948
_reflns_threshold_expression     I>2\s(I)
_refine_ls_structure_factor_coef     Fsqd
_refine_ls_matrix_type     full
_refine_ls_R_factor_all     0.0401
_refine_ls_R_factor_gt     0.0336
_refine_ls_wR_factor_gt     0.0947
_refine_ls_wR_factor_ref     0.1078
_refine_ls_goodness_of_fit_ref     1.112
_refine_ls_restrained_S_all     1.204
_refine_ls_number_reflns     4591
_refine_ls_number_parameters     321
_refine_ls_number_restraints     48
_refine_ls_hydrogen_treatment     constr
_refine_ls_weighting_scheme     calc
_refine_ls_weighting_details
         'calc w=1/[\s^2^(Fo^2^)+(0.0586P)^2^+0.4273P] where P=(Fo^2^+2Fc^2^)/3'
_atom_sites_solution_hydrogens     geom
_atom_sites_solution_primary     direct
_atom_sites_solution_secondary     difmap
_refine_ls_shift/su_max     0.001
_refine_ls_shift/su_mean     0.000
_refine_diff_density_max     0.575
_refine_diff_density_min     -0.588
_refine_ls_extinction_method     'SHELXL97 (Sheldrick, 2008)'
_refine_ls_extinction_coef     0.035(3)
_refine_ls_extinction_expression
                                  'Fc^*^=kFc[1+0.001xFc^2^\l^3^/sin(2\q)]^-1/4^'
loop_
    _atom_type_symbol
    _atom_type_description
    _atom_type_scat_dispersion_real
    _atom_type_scat_dispersion_imag
    _atom_type_scat_source
    'C' 'C' 0.0033 0.0016
                         'International Tables Vol C Tables 4.2.6.8 and 6.1.1.4'
    'H' 'H' 0.0000 0.0000
                         'International Tables Vol C Tables 4.2.6.8 and 6.1.1.4'
    'O' 'O' 0.0106 0.0060
                         'International Tables Vol C Tables 4.2.6.8 and 6.1.1.4'
    'Na' 'Na' 0.0362 0.0249
                         'International Tables Vol C Tables 4.2.6.8 and 6.1.1.4'
    'Cu' 'Cu' 0.3201 1.2651
                         'International Tables Vol C Tables 4.2.6.8 and 6.1.1.4'
    'Cl' 'Cl' 0.1484 0.1585
                         'International Tables Vol C Tables 4.2.6.8 and 6.1.1.4'
_computing_data_collection     'RAPID-AUTO (Rigaku, 1998)'
_computing_cell_refinement     'RAPID-AUTO (Rigaku, 1998)'
_computing_data_reduction     'CrystalStructure (Rigaku/MSC, 2002)'
_computing_structure_solution     'SHELXS97 (Sheldrick, 2008)'
_computing_structure_refinement     'SHELXL97 (Sheldrick, 2008)'
_computing_molecular_graphics     'DIAMOND (Brandenburg, 1999)'
_computing_publication_material     'SHELXTL (Sheldrick, 2008)'
loop_
    _atom_site_type_symbol
    _atom_site_label
    _atom_site_fract_x
    _atom_site_fract_y
    _atom_site_fract_z
    _atom_site_U_iso_or_equiv
    _atom_site_adp_type
    _atom_site_calc_flag
    _atom_site_refinement_flags
    _atom_site_occupancy
    _atom_site_symmetry_multiplicity
    _atom_site_disorder_assembly
    _atom_site_disorder_group
    C C1 0.4762(3) 0.6763(3) 0.08377(17) 0.0364(5) Uani d . 1 1 . .
    C C2 0.5719(4) 0.6802(4) 0.00596(19) 0.0458(6) Uani d . 1 1 . .
    H H2 0.5263 0.7663 -0.0374 0.055 Uiso calc R 1 1 . .
    C C3 0.7386(4) 0.5555(4) -0.0092(2) 0.0537(7) Uani d . 1 1 . .
    H H3 0.8026 0.5604 -0.0623 0.064 Uiso calc R 1 1 . .
    C C4 0.8070(4) 0.4280(4) 0.0531(2) 0.0484(7) Uani d . 1 1 . .
    H H4 0.9171 0.3459 0.0424 0.058 Uiso calc R 1 1 . .
    C C5 0.7105(3) 0.4198(3) 0.13468(17) 0.0374(5) Uani d . 1 1 . .
    C C6 0.5417(3) 0.5456(3) 0.15163(16) 0.0341(5) Uani d . 1 1 . .
    C C7 0.7836(3) 0.2828(3) 0.1967(2) 0.0433(6) Uani d . 1 1 A .
    H H7 0.8926 0.2054 0.1797 0.052 Uiso calc R 1 1 . .
    C C8 0.2420(5) 0.9285(4) 0.0431(2) 0.0582(8) Uani d . 1 1 . .
    H H8A 0.3249 0.9853 0.0322 0.087 Uiso calc R 1 1 . .
    H H8B 0.1275 0.9990 0.0651 0.087 Uiso calc R 1 1 . .
    H H8C 0.2256 0.8945 -0.0100 0.087 Uiso calc R 1 1 . .
    C C9 0.0881(3) 0.6812(3) 0.48246(16) 0.0332(5) Uani d . 1 1 . .
    C C10 0.0140(3) 0.6796(3) 0.56545(18) 0.0401(6) Uani d . 1 1 . .
    H H10 -0.0893 0.7658 0.5797 0.048 Uiso calc R 1 1 . .
    C C11 0.0922(4) 0.5491(4) 0.62961(18) 0.0451(6) Uani d . 1 1 . .
    H H11 0.0403 0.5495 0.6859 0.054 Uiso calc R 1 1 . .
    C C12 0.2432(4) 0.4225(3) 0.60967(17) 0.0419(6) Uani d . 1 1 . .
    H H12 0.2955 0.3374 0.6526 0.050 Uiso calc R 1 1 . .
    C C13 0.3218(3) 0.4197(3) 0.52328(17) 0.0344(5) Uani d . 1 1 . .
    C C14 0.2437(3) 0.5486(3) 0.45824(15) 0.0302(5) Uani d . 1 1 . .
    C C15 0.4787(3) 0.2836(3) 0.50530(18) 0.0379(5) Uani d . 1 1 A .
    H H15 0.5227 0.2051 0.5523 0.046 Uiso calc R 1 1 . .
    C C16 -0.1374(4) 0.9355(3) 0.4313(2) 0.0482(7) Uani d . 1 1 . .
    H H16A -0.2361 0.8969 0.4426 0.072 Uiso calc R 1 1 . .
    H H16B -0.1606 1.0157 0.3810 0.072 Uiso calc R 1 1 . .
    H H16C -0.1257 0.9829 0.4807 0.072 Uiso calc R 1 1 . .
    C C17 -0.1080(5) 0.7533(5) 0.1549(3) 0.0673(9) Uani d . 1 1 . .
    H H17A 0.0087 0.6922 0.1305 0.101 Uiso calc R 1 1 . .
    H H17B -0.1874 0.8128 0.1089 0.101 Uiso calc R 1 1 . .
    H H17C -0.1579 0.6806 0.1903 0.101 Uiso calc R 1 1 . .
    Cl Cl1 0.36690(9) 1.08254(8) 0.25272(5) 0.04494(18) Uani d . 1 1 . .
    Cu Cu1 0.50540(4) 0.39856(3) 0.32609(2) 0.03585(13) Uani d . 1 1 A .
    Na Na1 0.19514(14) 0.77412(13) 0.26850(7) 0.0424(3) Uani d . 1 1 . .
    O O1 0.3134(3) 0.7898(2) 0.10574(13) 0.0450(4) Uani d . 1 1 A .
    O O2 0.4454(2) 0.5493(2) 0.22418(12) 0.0426(4) Uani d . 1 1 A .
    O O3 0.7213(3) 0.2523(2) 0.27085(13) 0.0456(5) Uani d . 1 1 . .
    O O4 0.0270(2) 0.8028(2) 0.41576(13) 0.0429(4) Uani d . 1 1 A .
    O O5 0.3060(2) 0.5559(2) 0.37745(11) 0.0372(4) Uani d . 1 1 A .
    O O6 0.5644(2) 0.2566(2) 0.43425(13) 0.0424(4) Uani d . 1 1 . .
    O O7 -0.0898(3) 0.8613(3) 0.20606(16) 0.0603(6) Uani d . 1 1 A .
    H H71 -0.1953 0.9215 0.2223 0.090 Uiso d R 1 1 . .
    O O8 0.313(2) 0.9655(12) 0.2973(6) 0.134(4) Uani d PU 0.481(8) 1 A 1
    O O9 0.3691(13) 1.1775(13) 0.3156(6) 0.090(3) Uani d PU 0.481(8) 1 A 1
    O O10 0.5238(9) 1.0233(14) 0.2027(7) 0.104(4) Uani d PU 0.481(8) 1 A 1
    O O11 0.2316(12) 1.1649(14) 0.1896(6) 0.134(4) Uani d PU 0.481(8) 1 A 1
    O O8' 0.2175(7) 1.0358(9) 0.2565(7) 0.093(3) Uani d PU 0.519(8) 1 A 2
    O O9' 0.3203(10) 1.2409(8) 0.2718(7) 0.086(3) Uani d PU 0.519(8) 1 A 2
    O O10' 0.4646(19) 1.0763(15) 0.1746(6) 0.140(4) Uani d PU 0.519(8) 1 A 2
    O O11' 0.5004(15) 0.9750(12) 0.3065(8) 0.164(5) Uani d PU 0.519(8) 1 A 2
loop_
    _atom_site_aniso_label
    _atom_site_aniso_U_11
    _atom_site_aniso_U_22
    _atom_site_aniso_U_33
    _atom_site_aniso_U_12
    _atom_site_aniso_U_13
    _atom_site_aniso_U_23
    C1 0.0334(11) 0.0377(12) 0.0389(13) -0.0130(10) -0.0007(10) -0.0073(10)
    C2 0.0491(15) 0.0542(16) 0.0385(14) -0.0258(13) 0.0003(12) -0.0023(12)
    C3 0.0503(16) 0.070(2) 0.0445(15) -0.0287(15) 0.0133(13) -0.0103(14)
    C4 0.0365(13) 0.0568(17) 0.0508(16) -0.0156(12) 0.0138(12) -0.0175(13)
    C5 0.0322(11) 0.0395(13) 0.0410(14) -0.0121(10) 0.0045(10) -0.0126(10)
    C6 0.0318(11) 0.0336(12) 0.0370(12) -0.0113(10) 0.0014(10) -0.0087(10)
    C7 0.0299(11) 0.0374(13) 0.0552(16) -0.0022(10) 0.0055(11) -0.0140(12)
    C8 0.0620(19) 0.0440(16) 0.0535(18) -0.0038(14) -0.0136(15) 0.0062(13)
    C9 0.0264(10) 0.0290(11) 0.0407(13) -0.0062(9) 0.0004(9) -0.0047(9)
    C10 0.0316(11) 0.0404(13) 0.0439(14) -0.0077(10) 0.0057(10) -0.0111(11)
    C11 0.0447(14) 0.0531(16) 0.0359(13) -0.0170(12) 0.0050(11) -0.0076(11)
    C12 0.0482(14) 0.0424(14) 0.0327(12) -0.0156(12) -0.0048(11) 0.0017(10)
    C13 0.0321(11) 0.0312(11) 0.0384(13) -0.0103(9) -0.0040(10) -0.0015(9)
    C14 0.0259(10) 0.0265(10) 0.0351(12) -0.0063(9) -0.0003(9) -0.0037(9)
    C15 0.0342(12) 0.0293(11) 0.0428(13) -0.0052(10) -0.0073(10) 0.0053(10)
    C16 0.0365(13) 0.0316(13) 0.0631(18) 0.0043(11) -0.0030(12) -0.0086(12)
    C17 0.074(2) 0.075(2) 0.060(2) -0.033(2) -0.0058(18) -0.0119(18)
    Cl1 0.0447(3) 0.0444(4) 0.0470(4) -0.0179(3) 0.0014(3) -0.0071(3)
    Cu1 0.03095(18) 0.02748(18) 0.0382(2) 0.00017(12) 0.00257(12) -0.00201(12)
    Na1 0.0378(5) 0.0354(5) 0.0444(6) -0.0028(4) -0.0055(4) -0.0013(4)
    O1 0.0428(10) 0.0383(10) 0.0424(10) -0.0039(8) -0.0028(8) 0.0017(8)
    O2 0.0382(9) 0.0373(9) 0.0375(9) 0.0003(7) 0.0040(8) -0.0005(7)
    O3 0.0391(9) 0.0340(9) 0.0501(11) 0.0003(8) 0.0036(8) -0.0033(8)
    O4 0.0375(9) 0.0287(8) 0.0461(10) 0.0041(7) 0.0032(8) -0.0005(7)
    O5 0.0335(8) 0.0295(8) 0.0352(9) 0.0016(7) 0.0038(7) -0.0006(7)
    O6 0.0392(9) 0.0285(9) 0.0461(10) 0.0017(7) -0.0020(8) -0.0006(7)
    O7 0.0401(10) 0.0648(14) 0.0727(15) -0.0083(10) -0.0068(10) -0.0239(12)
    O8 0.216(9) 0.107(6) 0.119(6) -0.117(6) -0.013(6) 0.018(5)
    O9 0.090(5) 0.121(7) 0.091(5) -0.064(5) 0.026(4) -0.064(5)
    O10 0.035(3) 0.137(7) 0.124(7) 0.007(3) 0.012(3) -0.073(6)
    O11 0.100(5) 0.169(8) 0.097(5) -0.007(5) -0.034(4) -0.001(5)
    O8' 0.046(3) 0.078(4) 0.174(7) -0.031(3) 0.009(3) -0.059(5)
    O9' 0.059(3) 0.049(3) 0.157(7) -0.021(3) 0.013(4) -0.038(4)
    O10' 0.193(10) 0.154(8) 0.071(5) -0.077(7) 0.044(6) -0.005(5)
    O11' 0.165(7) 0.126(6) 0.171(7) -0.033(5) -0.086(6) 0.073(6)
_geom_special_details
;
All e.s.d.'s (except the e.s.d. in the dihedral angle between two l.s. planes)
are estimated using the full covariance matrix. The cell e.s.d.'s are taken
into account individually in the estimation of e.s.d.'s in distances, angles
and torsion angles; correlations between e.s.d.'s in cell parameters are only
used when they are defined by crystal symmetry. An approximate (isotropic)
treatment of cell e.s.d.'s is used for estimating e.s.d.'s involving l.s.
planes.
;
loop_
    _geom_bond_atom_site_label_1
    _geom_bond_atom_site_label_2
    _geom_bond_site_symmetry_2
    _geom_bond_distance
    _geom_bond_publ_flag
    C1 O1 . 1.367(3) ?
    C1 C2 . 1.367(4) ?
    C1 C6 . 1.427(4) ?
    C2 C3 . 1.407(4) ?
    C2 H2 . 0.9300 ?
    C3 C4 . 1.360(5) ?
    C3 H3 . 0.9300 ?
    C4 C5 . 1.422(4) ?
    C4 H4 . 0.9300 ?
    C5 C7 . 1.413(4) ?
    C5 C6 . 1.428(3) ?
    C6 O2 . 1.297(3) ?
    C7 O3 . 1.242(3) ?
    C7 H7 . 0.9300 ?
    C8 O1 . 1.426(3) ?
    C8 H8A . 0.9600 ?
    C8 H8B . 0.9600 ?
    C8 H8C . 0.9600 ?
    C9 C10 . 1.365(4) ?
    C9 O4 . 1.365(3) ?
    C9 C14 . 1.426(3) ?
    C10 C11 . 1.407(4) ?
    C10 H10 . 0.9300 ?
    C11 C12 . 1.358(4) ?
    C11 H11 . 0.9300 ?
    C12 C13 . 1.424(4) ?
    C12 H12 . 0.9300 ?
    C13 C14 . 1.408(3) ?
    C13 C15 . 1.423(3) ?
    C14 O5 . 1.306(3) ?
    C15 O6 . 1.246(3) ?
    C15 H15 . 0.9300 ?
    C16 O4 . 1.432(3) ?
    C16 H16A . 0.9600 ?
    C16 H16B . 0.9600 ?
    C16 H16C . 0.9600 ?
    C17 O7 . 1.396(4) ?
    C17 H17A . 0.9600 ?
    C17 H17B . 0.9600 ?
    C17 H17C . 0.9600 ?
    Cl1 O8 . 1.347(7) ?
    Cl1 O10 . 1.373(7) ?
    Cl1 O10' . 1.373(9) ?
    Cl1 O11' . 1.390(8) ?
    Cl1 O8' . 1.392(5) ?
    Cl1 O9 . 1.395(8) ?
    Cl1 O9' . 1.396(7) ?
    Cl1 O11 . 1.439(8) ?
    Cu1 O5 . 1.8890(18) ?
    Cu1 O2 . 1.8941(19) ?
    Cu1 O6 . 1.932(2) ?
    Cu1 O3 . 1.944(2) ?
    Cu1 O9 1_545 2.614(11) ?
    Cu1 O9' 1_545 2.650(8) ?
    Cu1 Na1 . 3.4010(17) ?
    Na1 O5 . 2.342(2) ?
    Na1 O8 . 2.349(9) ?
    Na1 O7 . 2.365(2) ?
    Na1 O2 . 2.379(2) ?
    Na1 O8' . 2.390(7) ?
    Na1 O4 . 2.533(2) ?
    Na1 O1 . 2.614(2) ?
    O7 H71 . 0.8500 ?
loop_
    _geom_angle_atom_site_label_1
    _geom_angle_atom_site_label_2
    _geom_angle_atom_site_label_3
    _geom_angle_site_symmetry_1
    _geom_angle_site_symmetry_3
    _geom_angle
    _geom_angle_publ_flag
    O1 C1 C2 . . 125.9(3) ?
    O1 C1 C6 . . 113.0(2) ?
    C2 C1 C6 . . 121.1(2) ?
    C1 C2 C3 . . 120.7(3) ?
    C1 C2 H2 . . 119.6 ?
    C3 C2 H2 . . 119.6 ?
    C4 C3 C2 . . 120.5(3) ?
    C4 C3 H3 . . 119.7 ?
    C2 C3 H3 . . 119.7 ?
    C3 C4 C5 . . 120.1(3) ?
    C3 C4 H4 . . 119.9 ?
    C5 C4 H4 . . 119.9 ?
    C7 C5 C4 . . 118.3(2) ?
    C7 C5 C6 . . 121.4(2) ?
    C4 C5 C6 . . 120.2(3) ?
    O2 C6 C1 . . 118.2(2) ?
    O2 C6 C5 . . 124.5(2) ?
    C1 C6 C5 . . 117.2(2) ?
    O3 C7 C5 . . 128.4(2) ?
    O3 C7 H7 . . 115.8 ?
    C5 C7 H7 . . 115.8 ?
    O1 C8 H8A . . 109.5 ?
    O1 C8 H8B . . 109.5 ?
    H8A C8 H8B . . 109.5 ?
    O1 C8 H8C . . 109.5 ?
    H8A C8 H8C . . 109.5 ?
    H8B C8 H8C . . 109.5 ?
    C10 C9 O4 . . 125.8(2) ?
    C10 C9 C14 . . 120.8(2) ?
    O4 C9 C14 . . 113.4(2) ?
    C9 C10 C11 . . 120.7(2) ?
    C9 C10 H10 . . 119.6 ?
    C11 C10 H10 . . 119.6 ?
    C12 C11 C10 . . 120.3(2) ?
    C12 C11 H11 . . 119.9 ?
    C10 C11 H11 . . 119.9 ?
    C11 C12 C13 . . 120.2(2) ?
    C11 C12 H12 . . 119.9 ?
    C13 C12 H12 . . 119.9 ?
    C14 C13 C15 . . 121.7(2) ?
    C14 C13 C12 . . 120.1(2) ?
    C15 C13 C12 . . 118.2(2) ?
    O5 C14 C13 . . 124.3(2) ?
    O5 C14 C9 . . 117.9(2) ?
    C13 C14 C9 . . 117.9(2) ?
    O6 C15 C13 . . 128.0(2) ?
    O6 C15 H15 . . 116.0 ?
    C13 C15 H15 . . 116.0 ?
    O4 C16 H16A . . 109.5 ?
    O4 C16 H16B . . 109.5 ?
    H16A C16 H16B . . 109.5 ?
    O4 C16 H16C . . 109.5 ?
    H16A C16 H16C . . 109.5 ?
    H16B C16 H16C . . 109.5 ?
    O7 C17 H17A . . 109.5 ?
    O7 C17 H17B . . 109.5 ?
    H17A C17 H17B . . 109.5 ?
    O7 C17 H17C . . 109.5 ?
    H17A C17 H17C . . 109.5 ?
    H17B C17 H17C . . 109.5 ?
    O8 Cl1 O10 . . 113.3(8) ?
    O10' Cl1 O11' . . 100.0(8) ?
    O10' Cl1 O8' . . 116.1(7) ?
    O11' Cl1 O8' . . 111.4(6) ?
    O8 Cl1 O9 . . 104.4(6) ?
    O10 Cl1 O9 . . 116.6(6) ?
    O10' Cl1 O9' . . 105.4(7) ?
    O11' Cl1 O9' . . 110.6(6) ?
    O8' Cl1 O9' . . 112.5(4) ?
    O8 Cl1 O11 . . 104.6(7) ?
    O10 Cl1 O11 . . 103.6(6) ?
    O9 Cl1 O11 . . 113.9(6) ?
    O5 Cu1 O2 . . 83.82(8) ?
    O5 Cu1 O6 . . 93.45(8) ?
    O2 Cu1 O6 . . 176.21(8) ?
    O5 Cu1 O3 . . 174.49(8) ?
    O2 Cu1 O3 . . 93.50(9) ?
    O6 Cu1 O3 . . 89.00(8) ?
    O2 Cu1 O9 . 1_545 107.1(2) ?
    O3 Cu1 O9 . 1_545 84.5(2) ?
    O5 Cu1 O9 . 1_545 100.9(2) ?
    O6 Cu1 O9 . 1_545 75.9(2) ?
    O2 Cu1 O9' . 1_545 88.9(2) ?
    O3 Cu1 O9' . 1_545 87.86(19) ?
    O5 Cu1 O9' . 1_545 96.87(19) ?
    O6 Cu1 O9' . 1_545 94.0(2) ?
    O5 Na1 O8 . . 104.4(3) ?
    O5 Na1 O7 . . 126.05(9) ?
    O8 Na1 O7 . . 120.1(3) ?
    O5 Na1 O2 . . 64.72(7) ?
    O8 Na1 O2 . . 106.8(4) ?
    O7 Na1 O2 . . 121.84(9) ?
    O5 Na1 O8' . . 127.7(2) ?
    O8 Na1 O8' . . 24.3(3) ?
    O7 Na1 O8' . . 96.63(19) ?
    O2 Na1 O8' . . 120.27(15) ?
    O5 Na1 O4 . . 63.79(7) ?
    O8 Na1 O4 . . 87.9(3) ?
    O7 Na1 O4 . . 87.65(8) ?
    O2 Na1 O4 . . 128.46(8) ?
    O8' Na1 O4 . . 93.2(2) ?
    O5 Na1 O1 . . 126.62(8) ?
    O8 Na1 O1 . . 92.0(3) ?
    O7 Na1 O1 . . 82.97(9) ?
    O2 Na1 O1 . . 61.92(7) ?
    O8' Na1 O1 . . 82.4(2) ?
    O4 Na1 O1 . . 169.07(7) ?
    C1 O1 C8 . . 116.7(2) ?
    C1 O1 Na1 . . 118.00(15) ?
    C8 O1 Na1 . . 123.66(18) ?
    C6 O2 Cu1 . . 127.00(16) ?
    C6 O2 Na1 . . 126.71(16) ?
    Cu1 O2 Na1 . . 104.90(9) ?
    C7 O3 Cu1 . . 124.61(17) ?
    C9 O4 C16 . . 117.8(2) ?
    C9 O4 Na1 . . 118.86(14) ?
    C16 O4 Na1 . . 123.15(17) ?
    C14 O5 Cu1 . . 127.46(15) ?
    C14 O5 Na1 . . 125.99(14) ?
    Cu1 O5 Na1 . . 106.52(8) ?
    C15 O6 Cu1 . . 125.08(16) ?
    C17 O7 Na1 . . 114.4(2) ?
    C17 O7 H71 . . 108.0 ?
    Na1 O7 H71 . . 132.5 ?
    Cl1 O8 Na1 . . 138.4(7) ?
    Cl1 O8' Na1 . . 131.5(4) ?
loop_
    _geom_hbond_atom_site_label_D
    _geom_hbond_atom_site_label_H
    _geom_hbond_atom_site_label_A
    _geom_hbond_site_symmetry_A
    _geom_hbond_distance_DH
    _geom_hbond_distance_HA
    _geom_hbond_distance_DA
    _geom_hbond_angle_DHA
    O7 H71 O10 1_455 0.85 2.11 2.874(7) 149
    O7 H71 O11' 1_455 0.85 2.55 3.334(13) 154
