# Supplementary material for: catena-Poly[copper(II)-bis­(μ-2-formyl-6-meth­oxy­phenolato-κ4 O 2,O 1:O 1,O 6)-[(methanol-κO)sodium]-μ-perchlorato-κ2 O:O′]
Source: Acta Crystallogr Sect E Struct Rep Online. 2012 Jan 14;68(Pt 2):m152. doi: 10.1107/S1600536812000876 (PMC3274885; doi:10.1107/S1600536812000876)
Supplement: Supplementary file 2 [file e-68-0m152-Isup2.hkl]

# 
# h,k,l, Fc-squared, Fo-squared, sigma(Fo-squared) and status flag 
# 
data_I
_shelx_title ' sy43 in P-1' 
_shelx_refln_list_code          4 
_shelx_F_calc_maximum      287.75 
_exptl_crystal_F_000       530.00 
_reflns_d_resolution_high  0.7701 
 
loop_ 
 _symmetry_equiv_pos_as_xyz 
 'x, y, z' 
 '-x, -y, -z' 
 
_cell_length_a     7.9552 
_cell_length_b     8.9453 
_cell_length_c    15.5625 
_cell_angle_alpha  81.275 
_cell_angle_beta   84.245 
_cell_angle_gamma  68.252 
 
_shelx_F_squared_multiplier     1.000 
 
loop_ 
 _refln_index_h 
 _refln_index_k 
 _refln_index_l 
 _refln_F_squared_calc 
 _refln_F_squared_meas 
 _refln_F_squared_sigma 
 _refln_observed_status 
   2   0   0      352.32      322.22      2.57 o 
   3   0   0     2146.54     2052.81     21.45 o 
   4   0   0     3518.79     3866.33     49.98 o 
   5   0   0     1355.26     1401.76     15.45 o 
   6   0   0      417.87      381.61      4.48 o 
   7   0   0      463.48      461.20      6.04 o 
   8   0   0       98.49       97.00      4.52 o 
   9   0   0        9.41       10.44      2.10 o 
  -9   1   0       47.65       51.99     20.50 o 
  -8   1   0        4.38        5.44      1.56 o 
  -7   1   0       77.55       71.46      2.75 o 
  -6   1   0       79.68       72.70      1.85 o 
  -5   1   0      154.89      160.01      3.07 o 
  -4   1   0     1826.87     2054.84     23.03 o 
  -3   1   0     2677.97     2666.97     30.76 o 
  -2   1   0     1590.78     1508.97     14.87 o 
  -1   1   0      334.84      340.81      3.35 o 
   2   1   0      309.39      268.63      2.00 o 
   3   1   0      111.57       92.18      1.19 o 
   4   1   0     4377.49     4683.73     53.38 o 
   5   1   0     3465.23     3669.74     48.84 o 
   6   1   0      134.18      150.32      4.12 o 
   7   1   0      267.45      276.16      4.61 o 
   8   1   0        1.43        1.65      1.55 o 
   9   1   0        0.76       -0.05      1.47 o 
  -8   2   0        3.19        4.69      1.45 o 
  -7   2   0       43.56       35.58      3.30 o 
  -6   2   0        0.15        1.17      1.25 o 
  -5   2   0      230.28      235.91      3.99 o 
  -4   2   0       19.31       21.65      1.51 o 
  -3   2   0      234.77      206.23      2.75 o 
  -2   2   0        4.31        9.43      1.81 o 
  -1   2   0       24.17       22.31      1.28 o 
   0   2   0       66.72       63.73      1.04 o 
   1   2   0     7094.47     7344.98    123.27 o 
   2   2   0      228.91      253.87      2.49 o 
   3   2   0     2535.58     2646.01     25.40 o 
   4   2   0        7.96        6.90      0.77 o 
   5   2   0       95.65       84.06      1.88 o 
   6   2   0        1.29        0.46      0.89 o 
   7   2   0       14.52       17.95      2.93 o 
   8   2   0      351.60      378.47      6.10 o 
   9   2   0       43.88       46.55      2.20 o 
  10   2   0       10.37        7.60      1.43 o 
  -8   3   0       82.05       77.48      4.69 o 
  -7   3   0       71.25       64.18      2.26 o 
  -6   3   0      408.73      391.26      5.85 o 
  -5   3   0      255.22      249.35      3.79 o 
  -4   3   0       85.76       81.14      1.58 o 
  -3   3   0      503.21      528.78      7.94 o 
  -2   3   0      599.56      586.13      6.84 o 
  -1   3   0       63.55       67.25      1.50 o 
   0   3   0        6.97        3.65      0.60 o 
   1   3   0     4687.49     4746.69     59.67 o 
   2   3   0     2551.04     2671.49     29.74 o 
   3   3   0      960.06      975.34      8.20 o 
   4   3   0      412.40      411.15      3.72 o 
   5   3   0        4.69        8.10      0.91 o 
   6   3   0      114.82      120.88      1.97 o 
   7   3   0        3.11        2.36      1.08 o 
   8   3   0       56.84       60.20      2.02 o 
   9   3   0       24.56       28.67      4.30 o 
  10   3   0        3.72        0.87      1.83 o 
  -7   4   0      314.55      318.88     11.31 o 
  -6   4   0      143.69      161.36      2.93 o 
  -5   4   0      112.79      122.54      2.12 o 
  -4   4   0       85.63      100.94      3.87 o 
  -3   4   0      367.29      371.37      5.44 o 
  -2   4   0     1999.32     2041.58     37.96 o 
  -1   4   0     2095.77     2175.80     30.81 o 
   0   4   0       54.73       74.79      1.59 o 
   1   4   0       61.93       77.83      3.19 o 
   2   4   0      583.66      622.69      6.73 o 
   3   4   0       12.28       12.11      0.90 o 
   4   4   0        1.64        3.03      0.89 o 
   5   4   0      776.37      817.02      7.67 o 
   6   4   0      356.65      381.03      4.21 o 
   7   4   0      115.13      121.17      3.33 o 
   8   4   0      317.83      318.85      4.60 o 
   9   4   0       99.43       93.71      3.99 o 
  -7   5   0       52.75       -0.53      3.19 o 
  -6   5   0      377.46      381.43      8.24 o 
  -5   5   0      692.87      722.35      8.65 o 
  -4   5   0     1020.18     1004.75     11.61 o 
  -3   5   0      120.86      114.45      1.47 o 
  -2   5   0      170.83      159.04      1.76 o 
  -1   5   0     1630.99     1514.87     17.97 o 
   0   5   0     1142.62     1136.20     13.87 o 
   1   5   0        9.54       10.58      1.12 o 
   2   5   0       51.36       44.00      1.64 o 
   3   5   0     1273.65     1170.55     12.20 o 
   4   5   0     1103.45     1093.07     11.94 o 
   5   5   0      192.44      198.05      2.52 o 
   6   5   0      445.92      463.15      5.32 o 
   7   5   0       37.32       39.55      1.71 o 
   8   5   0       20.06       23.83      1.13 o 
   9   5   0      337.25      333.48     26.46 o 
  -6   6   0       89.49      104.99      7.33 o 
  -5   6   0       71.66      109.44      6.69 o 
  -4   6   0       89.46       92.43      4.99 o 
  -3   6   0      118.60      139.06      5.95 o 
  -2   6   0       32.29       26.77      3.40 o 
  -1   6   0     1171.56     1249.60     25.19 o 
   0   6   0     3389.99     3655.43     56.25 o 
   1   6   0     1471.25     1438.52     21.92 o 
   2   6   0       80.68      107.27      2.86 o 
   3   6   0      193.56      195.53      2.28 o 
   4   6   0      200.39      212.43      3.32 o 
   5   6   0      261.55      254.94      4.88 o 
   6   6   0      249.82      248.28      4.60 o 
   7   6   0      403.71      392.15      8.66 o 
   8   6   0       66.67       69.56      1.47 o 
  -5   7   0       44.94       56.30      6.48 o 
  -4   7   0        0.33        4.35      3.93 o 
  -3   7   0      135.15      138.11     11.06 o 
  -2   7   0       15.20        7.12      5.73 o 
  -1   7   0      124.54      123.34     10.63 o 
   0   7   0       47.32       55.09      2.12 o 
   1   7   0       39.44       39.91      3.61 o 
   2   7   0       45.40       47.30      2.50 o 
   3   7   0       23.85       30.89      1.78 o 
   4   7   0     1405.90     1451.45     15.23 o 
   5   7   0      488.72      501.93     11.10 o 
   6   7   0        1.47        1.29      1.15 o 
   7   7   0        0.80       -0.25      1.06 o 
   8   7   0       30.10       30.48      2.02 o 
  -4   8   0       22.36       28.46     10.62 o 
  -3   8   0      146.90      139.38      7.87 o 
  -2   8   0      138.83      128.86      6.38 o 
  -1   8   0        5.15        3.50      2.97 o 
   0   8   0      213.21      233.14      7.98 o 
   1   8   0       77.55       66.93      1.98 o 
   2   8   0       23.91       24.64      1.95 o 
   3   8   0       36.81       37.87      1.90 o 
   4   8   0        0.37        2.48      1.13 o 
   5   8   0      101.72      109.56      2.42 o 
   6   8   0       12.15       17.69      1.50 o 
   7   8   0       10.34       16.73      2.45 o 
  -3   9   0      117.68      118.83      8.29 o 
  -2   9   0       25.48       34.31      4.99 o 
  -1   9   0       47.97       59.81      8.92 o 
   0   9   0        2.50       -0.11      2.55 o 
   1   9   0      266.44      293.21      6.44 o 
   2   9   0      610.27      600.95      6.82 o 
   3   9   0      169.21      170.72      4.06 o 
   4   9   0       73.41       66.25      2.07 o 
   5   9   0        1.17        1.12      1.06 o 
   6   9   0       20.64       19.18      1.12 o 
   7   9   0       10.37        5.18      3.60 o 
  -1  10   0      118.28      118.08      7.23 o 
   0  10   0       37.63       52.69      5.10 o 
   1  10   0       17.78       16.72      5.15 o 
   2  10   0      150.72      143.90      4.34 o 
   3  10   0        3.14        1.48      1.93 o 
   4  10   0       52.46       54.12      2.37 o 
   5  10   0       92.61       91.75      3.61 o 
   6  10   0      198.42      190.93      3.91 o 
   7  10   0       40.23       41.02      5.47 o 
   1  11   0        6.92        8.68      2.77 o 
   2  11   0       25.13       30.77      3.83 o 
   3  11   0       84.85       84.95      3.57 o 
   4  11   0       14.68       12.65      3.88 o 
   5  11   0        7.75        8.12      2.16 o 
   6  11   0       10.67       15.05      3.50 o 
  -5 -11   1       41.30       42.39      4.18 o 
  -4 -11   1       75.28       83.58      4.04 o 
  -3 -11   1       43.20       38.27      6.27 o 
  -2 -11   1        1.51        2.65      2.47 o 
  -7 -10   1       86.53       74.38      5.42 o 
  -6 -10   1       29.51       27.50      2.32 o 
  -5 -10   1        3.55        2.04      1.41 o 
  -4 -10   1        0.45        0.97      1.17 o 
  -3 -10   1       25.08       25.20      1.73 o 
  -2 -10   1       95.97       95.38      2.89 o 
  -1 -10   1       61.02       66.19      3.51 o 
   0 -10   1      123.74      144.13      7.02 o 
   1 -10   1       17.80        5.52      7.01 o 
  -8  -9   1       16.19       10.46      3.00 o 
  -7  -9   1       98.98       92.12      3.70 o 
  -6  -9   1        6.08        5.80      0.92 o 
  -5  -9   1        3.16        3.98      1.20 o 
  -4  -9   1       10.26        7.77      1.30 o 
  -3  -9   1       17.39       20.79      1.87 o 
  -2  -9   1       27.89       22.83      1.80 o 
  -1  -9   1        8.80        9.42      0.96 o 
   0  -9   1       10.14       16.35      3.40 o 
   1  -9   1        8.68        9.13      3.61 o 
   2  -9   1        0.12       -2.12      3.61 o 
  -9  -8   1        8.09        4.04      4.04 o 
  -8  -8   1        4.59        2.12      2.40 o 
  -7  -8   1       11.66        8.34      1.03 o 
  -6  -8   1       93.97       87.69      2.96 o 
  -5  -8   1       53.86       54.07      1.99 o 
  -4  -8   1      243.48      248.16      3.27 o 
  -3  -8   1      472.00      483.43      6.46 o 
  -2  -8   1      287.07      289.31      3.76 o 
  -1  -8   1        2.54        5.18      0.80 o 
   0  -8   1      389.75      398.73     14.23 o 
   1  -8   1        3.49        3.72      5.20 o 
   2  -8   1        2.87        2.87      5.73 o 
   3  -8   1       33.68       31.87      4.99 o 
   4  -8   1      155.86      164.15      9.25 o 
  -8  -7   1       18.15       18.37      4.35 o 
  -7  -7   1      116.48      119.00      6.00 o 
  -6  -7   1      671.03      685.31      7.13 o 
  -5  -7   1      695.75      699.94      6.55 o 
  -4  -7   1      906.79      934.35      9.56 o 
  -3  -7   1       86.42       95.78      3.43 o 
  -2  -7   1      327.19      328.07      3.99 o 
  -1  -7   1      397.32      386.04      6.09 o 
   0  -7   1     1539.63     1532.11     27.37 o 
   1  -7   1     3606.76     3621.83     63.18 o 
   2  -7   1      217.54      228.57      7.56 o 
   3  -7   1       34.48       37.28      4.57 o 
   4  -7   1      139.40      156.07      8.08 o 
   5  -7   1      358.05      378.88     13.52 o 
  -9  -6   1       36.84       46.74      5.74 o 
  -8  -6   1       83.54       76.78     12.75 o 
  -7  -6   1      154.55      137.20      2.71 o 
  -6  -6   1       92.12       89.39      1.60 o 
  -5  -6   1      105.64      115.50      3.64 o 
  -4  -6   1      542.30      535.25      7.05 o 
  -3  -6   1     1264.90     1249.61     13.41 o 
  -2  -6   1     1832.45     1808.57     24.83 o 
  -1  -6   1     1813.26     1898.58     25.78 o 
   0  -6   1      724.92      740.95     15.54 o 
   1  -6   1     2822.99     2955.09     43.65 o 
   2  -6   1      595.48      572.20      8.81 o 
   3  -6   1      231.55      215.94      5.25 o 
   4  -6   1       70.08       69.96      1.11 o 
   5  -6   1      725.02      753.94     15.78 o 
   6  -6   1      346.15      318.06    193.73 o 
 -10  -5   1       71.14       68.42      7.12 o 
  -8  -5   1        9.10        9.37      1.33 o 
  -7  -5   1       57.88       59.45      3.29 o 
  -6  -5   1       15.06       18.89      4.17 o 
  -5  -5   1       13.09       19.98      1.52 o 
  -4  -5   1      461.80      460.79      5.09 o 
  -3  -5   1      146.35      156.17      2.05 o 
  -2  -5   1       83.37       78.35      1.81 o 
  -1  -5   1      583.37      622.12      8.05 o 
   0  -5   1      270.40      232.97      5.92 o 
   1  -5   1      181.63      152.83      4.20 o 
   2  -5   1     1234.14     1204.37     18.59 o 
   3  -5   1      710.88      730.75      8.31 o 
   4  -5   1      341.43      345.11      3.95 o 
   5  -5   1       14.25       19.89      1.87 o 
   6  -5   1      184.92      177.75      5.05 o 
  -9  -4   1      120.86      109.49      2.34 o 
  -8  -4   1       25.07       25.59      1.95 o 
  -7  -4   1        5.18        2.72      0.66 o 
  -6  -4   1        0.82        1.50      0.64 o 
  -5  -4   1      779.25      790.05     11.18 o 
  -4  -4   1      175.52      163.61      1.96 o 
  -3  -4   1       37.38       36.15      1.25 o 
  -2  -4   1       84.94       74.04      1.16 o 
  -1  -4   1       60.52       81.22      2.71 o 
   0  -4   1      546.86      603.70      6.34 o 
   1  -4   1      208.64      193.76      3.68 o 
   2  -4   1      953.06     1001.83     14.38 o 
   3  -4   1      412.37      444.50      4.98 o 
   4  -4   1        4.13        3.41      1.34 o 
   5  -4   1        1.37        2.74      1.51 o 
   6  -4   1       32.09       27.66      2.26 o 
   7  -4   1       56.92       52.41      3.85 o 
  -9  -3   1      214.73      205.57      6.63 o 
  -8  -3   1      219.71      229.47      3.56 o 
  -7  -3   1     1034.17     1078.59     14.87 o 
  -6  -3   1      671.57      679.48      6.62 o 
  -5  -3   1        7.96        8.56      0.97 o 
  -4  -3   1       14.97       14.50      0.83 o 
  -3  -3   1       66.92       66.44      1.35 o 
  -2  -3   1     3246.07     3241.62     37.12 o 
  -1  -3   1      804.79      673.12      6.70 o 
   0  -3   1     1021.52      891.30     21.31 o 
   1  -3   1      460.37      457.70      9.54 o 
   2  -3   1       79.22       61.53      1.88 o 
   3  -3   1      809.59      737.92      7.67 o 
   4  -3   1       73.39       78.12      2.83 o 
   5  -3   1       12.39       11.78      1.73 o 
   6  -3   1      279.19      276.18      4.01 o 
   7  -3   1      140.07      146.22      3.30 o 
   8  -3   1       38.59       39.55      2.09 o 
 -10  -2   1       79.73       87.77      2.98 o 
  -9  -2   1      108.20      118.57      2.61 o 
  -8  -2   1       33.52       34.38      1.45 o 
  -7  -2   1       13.33       20.12      1.49 o 
  -6  -2   1      612.93      580.59      5.68 o 
  -5  -2   1     2715.53     2866.73     30.77 o 
  -4  -2   1      425.22      412.99      5.93 o 
  -3  -2   1     2740.40     2786.27     27.17 o 
  -2  -2   1     1192.23     1165.87     13.24 o 
  -1  -2   1      197.54      209.43      2.12 o 
   0  -2   1      583.15      603.01      6.47 o 
   1  -2   1      887.53      886.06      9.50 o 
   2  -2   1       30.51       31.89      1.81 o 
   3  -2   1     1058.92     1021.85      9.80 o 
   4  -2   1      908.67      882.37      8.86 o 
   5  -2   1      983.60      972.36     11.85 o 
   6  -2   1      144.36      130.10      5.48 o 
   7  -2   1      565.97      545.75      8.51 o 
   8  -2   1       87.62       93.48      3.31 o 
  -9  -1   1        2.32        3.42      1.78 o 
  -8  -1   1      114.22      121.40      3.16 o 
  -7  -1   1      273.23      305.17      3.74 o 
  -6  -1   1      625.80      682.31      9.68 o 
  -5  -1   1     2638.03     2743.16     28.42 o 
  -4  -1   1     1388.96     1388.82     12.14 o 
  -3  -1   1      738.94      755.65      5.69 o 
  -2  -1   1      670.85      813.51      6.01 o 
  -1  -1   1      626.50      509.75     21.31 o 
   1  -1   1    13071.88    11849.69    268.69 o 
   2  -1   1     1892.79     1787.16     41.48 o 
   3  -1   1     1154.84     1399.36     14.04 o 
   4  -1   1      923.61      871.37      8.55 o 
   5  -1   1      189.45      188.93      3.38 o 
   6  -1   1        8.87       10.52      1.28 o 
   7  -1   1      343.65      320.56      4.53 o 
   8  -1   1      493.39      464.30      7.02 o 
   9  -1   1      133.50      142.79      4.03 o 
  -9   0   1        0.76       -1.38      1.38 o 
  -8   0   1       54.87       57.74      2.77 o 
  -7   0   1       90.83       83.21      2.77 o 
  -6   0   1      112.12      132.58      2.47 o 
  -5   0   1       62.04       77.37      2.05 o 
  -4   0   1      316.09      325.59      4.08 o 
  -3   0   1       78.76       88.57      1.61 o 
  -2   0   1    11306.08    11267.75    155.40 o 
  -1   0   1      417.71      479.05      4.00 o 
   1   0   1     1196.90     1288.42     14.21 o 
   2   0   1      155.37      159.97      1.99 o 
   3   0   1       66.41       66.09      3.60 o 
   4   0   1      105.90       77.14      1.66 o 
   5   0   1     1236.54     1281.24     13.59 o 
   6   0   1     1271.53     1300.56     15.30 o 
   7   0   1        4.93        5.36      1.25 o 
   8   0   1       92.34       90.55      3.58 o 
   9   0   1        5.77        7.63      2.36 o 
  -9   1   1       71.04       69.13      3.29 o 
  -8   1   1       53.30       56.26      2.04 o 
  -7   1   1       22.64       20.97      1.65 o 
  -6   1   1       94.87      106.93      2.30 o 
  -5   1   1        8.25        6.51      1.14 o 
  -4   1   1       11.72        6.68      0.93 o 
  -3   1   1      554.68      634.72      6.84 o 
  -2   1   1      348.46      311.34      2.42 o 
  -1   1   1     7313.72     7173.10    227.36 o 
   1   1   1       45.66       54.37      0.89 o 
   2   1   1       25.30       34.33      1.08 o 
   3   1   1      652.67      672.37     10.63 o 
   4   1   1       15.30       17.85      1.53 o 
   5   1   1      282.79      327.95      7.82 o 
   6   1   1      379.50      406.77      5.29 o 
   7   1   1        0.34        2.96      1.35 o 
   8   1   1       26.11       25.91      1.95 o 
   9   1   1        4.49        1.57      1.35 o 
  -8   2   1       42.12       50.94      2.26 o 
  -7   2   1      122.25      152.90      8.58 o 
  -6   2   1      236.04      229.55      3.53 o 
  -5   2   1      168.05      170.55      2.65 o 
  -4   2   1     1769.50     1928.25     21.49 o 
  -3   2   1     1694.16     1803.22     19.19 o 
  -2   2   1     1383.30     1379.86     13.14 o 
  -1   2   1      173.04      180.91      3.05 o 
   0   2   1      813.18      723.97      8.64 o 
   1   2   1      429.63      483.39      3.77 o 
   2   2   1     6980.69     7433.35    126.45 o 
   3   2   1     1761.02     1801.32     15.94 o 
   4   2   1     1870.47     1898.24     21.20 o 
   5   2   1      221.95      221.31      2.68 o 
   6   2   1       52.48       53.29      2.05 o 
   7   2   1        0.33        0.25      1.42 o 
   8   2   1        0.99        1.83      1.41 o 
   9   2   1       62.88       75.33      4.25 o 
  10   2   1       66.55       63.88      2.42 o 
  -8   3   1      276.88      267.76      5.64 o 
  -7   3   1      269.43      269.40      4.59 o 
  -6   3   1      862.76      851.69     11.22 o 
  -5   3   1      192.14      162.63      2.88 o 
  -4   3   1        9.55       17.40      1.01 o 
  -3   3   1     1167.47     1031.49     21.54 o 
  -2   3   1     1083.67      907.33      8.80 o 
  -1   3   1        5.95       17.39     10.73 o 
   0   3   1     2512.17     2383.55     29.83 o 
   1   3   1     3183.82     3160.98     36.64 o 
   2   3   1     2258.07     2330.88     21.52 o 
   3   3   1     1135.25     1078.10      9.94 o 
   4   3   1      605.61      523.35      4.88 o 
   5   3   1      189.30      202.96      8.86 o 
   6   3   1      649.46      651.83      7.52 o 
   7   3   1     1333.33     1387.46     25.58 o 
   8   3   1       80.69       97.30      2.52 o 
   9   3   1       97.08       99.03      2.76 o 
  10   3   1       23.68       26.13      2.86 o 
  -7   4   1       13.13       18.44      6.47 o 
  -6   4   1      215.54      218.11      4.12 o 
  -5   4   1      935.35      885.44     10.96 o 
  -4   4   1      292.72      294.62      3.58 o 
  -3   4   1      654.07      718.47      7.19 o 
  -2   4   1      783.47      773.01      9.20 o 
  -1   4   1      144.76      130.07      5.64 o 
   0   4   1      508.07      535.47      5.56 o 
   1   4   1      131.49      132.06      1.40 o 
   2   4   1      602.63      591.11      5.50 o 
   3   4   1      667.84      646.35      5.40 o 
   4   4   1      263.79      210.63      3.23 o 
   5   4   1      893.67      897.78     26.83 o 
   6   4   1      208.17      210.56      4.89 o 
   7   4   1      311.55      306.71      3.65 o 
   8   4   1      114.74      103.75      6.11 o 
   9   4   1       11.84       11.78      1.29 o 
  10   4   1       16.87       13.81      2.87 o 
  -6   5   1        1.45        6.05      6.80 o 
  -5   5   1      130.72      140.34      9.83 o 
  -4   5   1       96.93       84.23      7.33 o 
  -3   5   1       84.17       91.68      4.84 o 
  -2   5   1       14.48       13.06      2.44 o 
  -1   5   1      277.63      270.43      6.08 o 
   0   5   1      313.74      337.66      3.89 o 
   1   5   1       66.12       68.39      2.55 o 
   2   5   1      675.59      640.95      6.09 o 
   3   5   1      127.06      134.70      1.94 o 
   4   5   1       52.07       53.71      6.26 o 
   5   5   1        6.35       10.32      1.86 o 
   6   5   1        0.48        1.81      0.96 o 
   7   5   1      121.51      122.45      3.08 o 
   8   5   1      111.76      124.49      2.92 o 
   9   5   1       97.88       98.75      2.50 o 
  -6   6   1       10.98        9.24      7.75 o 
  -5   6   1      207.96      208.07     14.25 o 
  -4   6   1      109.66      108.42     10.42 o 
  -3   6   1        3.89        4.99      5.31 o 
  -2   6   1       25.22       16.46      5.42 o 
  -1   6   1      131.34      140.39      5.00 o 
   0   6   1        5.47        7.01      2.34 o 
   1   6   1      341.24      337.18      4.31 o 
   2   6   1      592.36      611.42      5.23 o 
   3   6   1       63.98       69.26      3.12 o 
   4   6   1       10.59        9.40      1.27 o 
   5   6   1       50.20       46.51      1.72 o 
   6   6   1      130.97      138.75      3.00 o 
   7   6   1       19.28       22.78      1.59 o 
   8   6   1       31.57       32.46      1.54 o 
   9   6   1        0.88       -0.64      1.59 o 
  -5   7   1       33.70       24.32      5.31 o 
  -4   7   1      276.71      285.46     10.43 o 
  -3   7   1      152.46      171.30      7.23 o 
  -2   7   1      520.67      508.66     12.49 o 
  -1   7   1      916.05      928.68     20.15 o 
   0   7   1      625.53      611.71     13.15 o 
   1   7   1      109.92      102.32      3.11 o 
   2   7   1      219.51      191.33      4.77 o 
   3   7   1       30.05       31.79      1.61 o 
   4   7   1       14.59       12.96      1.41 o 
   5   7   1      309.67      309.29      7.40 o 
   6   7   1      348.46      354.15      5.60 o 
   7   7   1        1.30        0.47      1.07 o 
   8   7   1        1.43        2.98      1.59 o 
  -4   8   1      455.23      468.37     15.24 o 
  -3   8   1      500.06      505.75     15.03 o 
  -2   8   1       37.25       40.90      4.67 o 
  -1   8   1      285.50      292.16      9.05 o 
   0   8   1      404.97      399.36     15.99 o 
   1   8   1     1570.55     1584.35     26.71 o 
   2   8   1      368.13      367.49      7.36 o 
   3   8   1     1459.04     1489.61     17.98 o 
   4   8   1      659.51      650.10      9.68 o 
   5   8   1      118.68      121.21      3.64 o 
   6   8   1       78.99       79.01      7.70 o 
   7   8   1        1.54        3.31      1.98 o 
   8   8   1        1.69        3.29      2.02 o 
  -3   9   1      279.67      297.23     19.58 o 
  -2   9   1      136.96      145.21      7.87 o 
  -1   9   1       39.06       51.84      5.10 o 
   0   9   1      231.51      251.01      8.51 o 
   1   9   1     1341.16     1348.84     22.14 o 
   2   9   1      478.29      481.28     12.05 o 
   3   9   1       55.25       44.48      3.12 o 
   4   9   1       45.51       51.38      2.66 o 
   5   9   1       79.14       79.20      2.89 o 
   6   9   1      263.57      245.07      4.08 o 
   7   9   1      178.66      175.89      7.54 o 
  -1  10   1        0.57        0.42      6.16 o 
   0  10   1       21.40       23.93      4.13 o 
   1  10   1        2.02        2.36      2.81 o 
   2  10   1      235.55      219.39      7.55 o 
   3  10   1        1.96        5.90      2.46 o 
   4  10   1      107.60      105.48      3.77 o 
   5  10   1       47.89       54.18      3.85 o 
   6  10   1       30.19       35.29      2.14 o 
   7  10   1        8.99        7.74      1.48 o 
   1  11   1        2.64        2.11      3.20 o 
   2  11   1        0.01        1.10      2.09 o 
   3  11   1       25.92       26.94      3.60 o 
   4  11   1       62.04       52.65      3.51 o 
   5  11   1       19.98       22.03      2.65 o 
   6  11   1        1.84        2.12      1.35 o 
  -5 -11   2        0.23        0.86      1.77 o 
  -4 -11   2       58.01       49.83      3.04 o 
  -3 -11   2       26.28       26.71      5.79 o 
  -2 -11   2       13.93       14.45      3.77 o 
  -7 -10   2       65.09       59.50      5.21 o 
  -6 -10   2      118.46      106.89      2.97 o 
  -5 -10   2       18.25       14.81      2.32 o 
  -4 -10   2        1.08        1.72      1.36 o 
  -3 -10   2       17.72       14.51      1.60 o 
  -2 -10   2        6.60        4.60      1.66 o 
  -1 -10   2        2.81        0.11      2.44 o 
   0 -10   2        5.36        1.81      5.73 o 
   1 -10   2       35.69       45.46      5.42 o 
  -8  -9   2       66.79       68.53      6.06 o 
  -7  -9   2       56.38       46.53      4.78 o 
  -6  -9   2        8.70        6.38      0.93 o 
  -5  -9   2       34.10       33.41      1.84 o 
  -4  -9   2      103.72      101.39      2.25 o 
  -3  -9   2       39.13       44.88      2.63 o 
  -2  -9   2      153.72      156.54      2.51 o 
  -1  -9   2      312.82      299.54     11.39 o 
   0  -9   2       18.27       18.48      3.61 o 
   1  -9   2       16.68       20.39      4.04 o 
   2  -9   2       37.55       34.52      8.92 o 
  -9  -8   2        3.53        4.20      3.04 o 
  -8  -8   2        0.56       -0.85      2.33 o 
  -7  -8   2       83.39       92.31      2.24 o 
  -6  -8   2       60.54       66.48      3.90 o 
  -5  -8   2      310.31      318.05      3.92 o 
  -4  -8   2      744.77      757.33      9.32 o 
  -3  -8   2      170.52      169.55      2.84 o 
  -2  -8   2       45.61       41.33      2.44 o 
  -1  -8   2        1.69        2.05      1.27 o 
   0  -8   2      443.51      437.48     15.14 o 
   1  -8   2       50.34       42.96      4.09 o 
   2  -8   2      158.16      133.87      6.70 o 
   3  -8   2      182.45      177.17      8.30 o 
   4  -8   2      103.51      121.68     14.13 o 
  -9  -7   2        9.32        8.95      3.27 o 
  -8  -7   2       13.86       13.33      4.19 o 
  -7  -7   2      124.59      117.46      1.36 o 
  -6  -7   2      270.62      265.96      4.41 o 
  -5  -7   2        8.91       10.90      1.43 o 
  -4  -7   2        4.48        7.80      1.17 o 
  -3  -7   2       88.71       79.04      2.46 o 
  -2  -7   2      277.04      261.76      9.11 o 
  -1  -7   2      550.81      538.73      7.20 o 
   0  -7   2      682.16      702.81      8.41 o 
   1  -7   2      235.31      250.19     11.34 o 
   2  -7   2       19.56       12.32      1.06 o 
   3  -7   2       14.93       18.99      0.73 o 
   4  -7   2       31.61       31.14     19.60 o 
   5  -7   2      112.06      109.58      8.08 o 
  -9  -6   2        2.41        4.93      3.93 o 
  -8  -6   2       49.98      149.68     13.07 o 
  -7  -6   2        0.54       -0.03      1.07 o 
  -6  -6   2        0.24        1.29      0.71 o 
  -5  -6   2       59.38       64.10      1.74 o 
  -4  -6   2       37.43       44.31      2.10 o 
  -3  -6   2        6.45        7.61      1.39 o 
  -2  -6   2      159.77      178.11      4.04 o 
  -1  -6   2        0.03        0.92      1.15 o 
   0  -6   2      293.23      314.67      4.42 o 
   1  -6   2       59.43       43.55      2.73 o 
   2  -6   2      538.04      615.09     12.01 o 
   3  -6   2       40.51       27.87      1.74 o 
   4  -6   2       86.70       73.88      4.88 o 
   5  -6   2       56.74       62.78      4.24 o 
   6  -6   2        0.95        3.27      3.08 o 
  -8  -5   2       37.11       36.06      0.78 o 
  -7  -5   2        9.38        9.60      0.74 o 
  -6  -5   2       32.02       31.96      1.18 o 
  -5  -5   2       57.82       65.75      2.61 o 
  -4  -5   2      579.01      573.04      6.70 o 
  -3  -5   2     1544.54     1554.77     16.65 o 
  -2  -5   2     3159.80     3429.02     52.71 o 
  -1  -5   2       62.82       74.69      2.02 o 
   0  -5   2      143.30      136.49      2.10 o 
   1  -5   2      562.47      503.63      6.85 o 
   2  -5   2      173.97      172.66      5.28 o 
   3  -5   2      870.69      815.88     14.54 o 
   4  -5   2      157.05      140.84      2.25 o 
   5  -5   2      148.68      137.64      4.60 o 
   6  -5   2       10.05        8.50      1.75 o 
  -9  -4   2       84.58       98.51      7.01 o 
  -8  -4   2      210.64      210.36      2.40 o 
  -7  -4   2      520.10      508.10      9.65 o 
  -6  -4   2      270.65      256.64      5.14 o 
  -5  -4   2     1455.39     1434.63     17.37 o 
  -4  -4   2        4.31        6.60      1.37 o 
  -3  -4   2      602.82      620.04      5.24 o 
  -2  -4   2     2816.00     3098.88     44.70 o 
  -1  -4   2     1127.90     1049.31     18.80 o 
   0  -4   2      109.32       68.68      1.66 o 
   1  -4   2     3503.79     3501.92     60.22 o 
   2  -4   2     5053.39     5191.56     90.14 o 
   3  -4   2     1318.18     1400.68     24.64 o 
   4  -4   2       32.78       30.19      2.68 o 
   5  -4   2      348.95      371.59      4.72 o 
   6  -4   2       63.93       85.23      3.96 o 
   7  -4   2      113.60      126.57      4.00 o 
  -9  -3   2      210.37      206.90      3.72 o 
  -8  -3   2      387.75      395.12      4.58 o 
  -7  -3   2      516.28      521.41      5.57 o 
  -6  -3   2       10.11        5.96      0.69 o 
  -5  -3   2       57.98       58.87      1.05 o 
  -4  -3   2     2979.40     3047.73     31.82 o 
  -3  -3   2      995.42      950.08      9.61 o 
  -2  -3   2     1351.62     1279.17     10.26 o 
  -1  -3   2     3838.76     3689.19     43.26 o 
   0  -3   2      397.46      503.17      8.30 o 
   1  -3   2       60.44       68.11      1.58 o 
   2  -3   2     2167.64     2332.82     33.66 o 
   3  -3   2     1591.42     1523.23     22.01 o 
   4  -3   2      562.68      556.71      7.21 o 
   5  -3   2       97.32      100.60      7.55 o 
   6  -3   2      917.54      880.88     14.25 o 
   7  -3   2      386.99      380.91      5.52 o 
   8  -3   2      129.96      132.68      3.56 o 
  -9  -2   2        0.10        0.99      1.61 o 
  -8  -2   2        3.39        2.08      1.54 o 
  -7  -2   2      305.68      318.89      3.99 o 
  -6  -2   2      853.04      856.47      9.40 o 
  -5  -2   2      106.41      107.01      1.69 o 
  -4  -2   2     1003.13     1068.38     14.42 o 
  -3  -2   2      163.65      149.37      1.87 o 
  -2  -2   2        3.80        4.04      0.70 o 
  -1  -2   2     3199.29     3260.17     36.70 o 
   0  -2   2      240.63      222.74      5.62 o 
   1  -2   2      147.29      131.76      1.92 o 
   2  -2   2       80.56      136.75      4.09 o 
   3  -2   2     3438.73     3448.71     52.53 o 
   4  -2   2      581.32      569.88      6.98 o 
   5  -2   2       24.50       30.13      2.52 o 
   6  -2   2       17.68       25.95      1.81 o 
   7  -2   2       10.11       26.42      4.43 o 
   8  -2   2      161.55      162.86      4.81 o 
  -9  -1   2        5.11        3.54      2.07 o 
  -8  -1   2        0.79        3.60      1.26 o 
  -7  -1   2       23.48       24.74      1.42 o 
  -6  -1   2        3.13        3.96      1.03 o 
  -5  -1   2       45.79       45.43      1.53 o 
  -4  -1   2     1644.23     1701.44     15.83 o 
  -3  -1   2       37.30       38.26      0.79 o 
  -2  -1   2      269.07      247.02      5.04 o 
  -1  -1   2     3496.40     3290.42    182.63 o 
   0  -1   2     8962.46     8503.08    146.98 o 
   1  -1   2      343.54      329.50      4.08 o 
   2  -1   2       17.90       22.17      8.82 o 
   3  -1   2      456.12      386.66      4.62 o 
   4  -1   2      116.33      137.96      2.69 o 
   5  -1   2      345.24      355.40      4.68 o 
   6  -1   2        4.22        4.00      1.21 o 
   7  -1   2      209.84      183.11      4.39 o 
   8  -1   2       52.06       46.56      6.14 o 
   9  -1   2        1.50        1.03      1.74 o 
  -9   0   2      136.36      134.82      3.28 o 
  -8   0   2       77.81       87.84      2.95 o 
  -7   0   2      433.97      457.36      5.25 o 
  -6   0   2      608.14      637.78      7.05 o 
  -5   0   2      153.74      124.17      2.35 o 
  -4   0   2      170.48      164.68      2.26 o 
  -3   0   2      696.57      650.15      5.94 o 
  -2   0   2      383.14      387.00      3.81 o 
  -1   0   2     2591.62     2731.97     68.03 o 
   1   0   2     4212.28     4124.99     60.52 o 
   2   0   2       67.95       63.80      4.58 o 
   3   0   2      343.77      358.11      4.08 o 
   4   0   2      117.12      116.06      1.76 o 
   5   0   2        0.62        1.50      1.12 o 
   6   0   2       39.13       38.16      1.80 o 
   7   0   2      407.45      401.01      5.73 o 
   8   0   2       14.11       12.85      1.64 o 
   9   0   2        3.72        3.13      1.53 o 
  -9   1   2      110.04      109.90      4.89 o 
  -8   1   2      134.92      140.04      4.02 o 
  -7   1   2       21.47       22.64      1.64 o 
  -6   1   2       67.44       68.94      2.36 o 
  -5   1   2     1447.71     1513.73     17.41 o 
  -4   1   2       63.43       53.97      1.12 o 
  -3   1   2     8720.42     9342.89    129.58 o 
  -2   1   2     6204.49     6356.10     76.08 o 
  -1   1   2      756.01      761.94     12.87 o 
   0   1   2      104.43      118.30      1.89 o 
   1   1   2     4471.48     4376.82     66.42 o 
   2   1   2     9086.80     9118.39    169.91 o 
   3   1   2       36.52       50.46      1.81 o 
   4   1   2     2228.85     2170.15     24.39 o 
   5   1   2     1508.88     1595.31     18.06 o 
   6   1   2      733.75      787.52      9.36 o 
   7   1   2       62.43       65.63      2.65 o 
   8   1   2        0.76       -0.04      1.24 o 
   9   1   2        1.21        0.35      1.43 o 
  -8   2   2      151.43      145.42      8.98 o 
  -7   2   2       44.98       52.45      2.17 o 
  -6   2   2      227.62      248.11      3.62 o 
  -5   2   2      224.74      250.52      4.43 o 
  -4   2   2      991.65      978.80     10.19 o 
  -3   2   2     1921.28     2235.96     25.84 o 
  -2   2   2     6987.66     7229.65     99.72 o 
  -1   2   2     2544.59     2398.78     56.11 o 
   0   2   2     1967.09     1889.13     33.15 o 
   1   2   2    19738.25    19117.68    433.53 o 
   2   2   2    82799.46    70310.53   5281.54 o 
   3   2   2     2961.34     3164.32     37.94 o 
   4   2   2      547.96      535.23      5.26 o 
   5   2   2      634.71      580.99      6.02 o 
   6   2   2     1173.20     1183.83     15.79 o 
   7   2   2      381.90      378.29      6.68 o 
   8   2   2      339.73      330.05      4.71 o 
   9   2   2       91.86       97.35     14.05 o 
  10   2   2       26.06       18.12      1.96 o 
  -8   3   2       59.21       47.64      2.23 o 
  -7   3   2       16.27       18.35      5.56 o 
  -6   3   2      123.02      111.72      3.10 o 
  -5   3   2       17.16       21.95      2.35 o 
  -4   3   2      164.89      138.95      1.94 o 
  -3   3   2      152.97      155.83      2.33 o 
  -2   3   2     3365.20     3918.76     73.71 o 
  -1   3   2      988.92      904.00     14.62 o 
   0   3   2      144.91      137.25      1.39 o 
   1   3   2      455.39      404.30      6.88 o 
   2   3   2     7857.61     8714.02    186.31 o 
   3   3   2     5636.85     6023.90     88.93 o 
   4   3   2       93.39      117.48      2.16 o 
   5   3   2      331.13      341.88      5.34 o 
   6   3   2     1044.15     1158.14     13.51 o 
   7   3   2      896.77      897.36     12.10 o 
   8   3   2        0.66        0.47      1.75 o 
   9   3   2       35.11       30.41      1.72 o 
  10   3   2        1.23        1.08      2.27 o 
  -7   4   2        4.27        5.83      2.55 o 
  -6   4   2        9.60       18.63      7.12 o 
  -5   4   2        3.98        3.75      1.43 o 
  -4   4   2       85.58       69.36      1.91 o 
  -3   4   2      215.99      210.52      5.59 o 
  -2   4   2      304.51      301.82      6.29 o 
  -1   4   2      291.21      289.90      5.76 o 
   0   4   2        1.27        4.57      2.44 o 
   1   4   2      592.29      583.35      9.94 o 
   2   4   2       22.82       36.35      3.19 o 
   3   4   2      404.65      421.20      6.25 o 
   4   4   2        5.15       12.40      1.50 o 
   5   4   2       23.78       25.77      1.47 o 
   6   4   2       67.42       73.14      1.97 o 
   7   4   2        8.86        7.61      1.10 o 
   8   4   2        1.09        1.93      1.26 o 
   9   4   2        8.47        9.54      1.55 o 
  10   4   2       34.12       32.58      2.91 o 
  -6   5   2      303.37      298.61      9.79 o 
  -5   5   2      253.51      268.10      8.51 o 
  -4   5   2      520.92      548.53     12.70 o 
  -3   5   2      654.78      646.02     18.08 o 
  -2   5   2        5.63        2.44      2.02 o 
  -1   5   2      422.60      393.26      7.90 o 
   0   5   2      774.03      758.64     16.76 o 
   1   5   2       29.90       27.32      2.18 o 
   2   5   2      529.73      519.76      5.97 o 
   3   5   2     1797.73     1731.15     24.02 o 
   4   5   2     1729.04     1800.98     22.59 o 
   5   5   2       77.47       87.39      2.14 o 
   6   5   2        3.34        2.08      1.76 o 
   7   5   2        8.04        5.76      1.89 o 
   8   5   2        0.50        1.08      1.24 o 
   9   5   2       75.64       76.45      5.47 o 
  10   5   2       27.41       22.84      3.08 o 
  -6   6   2      186.53      191.63      8.83 o 
  -5   6   2      326.83      327.64     10.65 o 
  -4   6   2      236.15      236.67      8.19 o 
  -3   6   2      126.43      130.56      5.64 o 
  -2   6   2      202.25      216.57      6.49 o 
  -1   6   2      888.06      927.52     23.61 o 
   0   6   2     1455.91     1569.65     30.82 o 
   1   6   2     1404.62     1400.17     32.78 o 
   2   6   2      123.42      128.17      2.80 o 
   3   6   2        2.10        3.77      1.93 o 
   4   6   2       75.88       77.20      2.24 o 
   5   6   2       21.50       27.86      3.29 o 
   6   6   2      294.13      296.32      6.00 o 
   7   6   2      381.91      405.34     10.93 o 
   8   6   2      136.29      144.10      2.91 o 
   9   6   2       30.74       32.97      1.73 o 
  -5   7   2      143.78      155.64      8.08 o 
  -4   7   2      368.58      372.71     11.82 o 
  -3   7   2      613.21      613.01     15.48 o 
  -2   7   2      676.56      669.75     15.50 o 
  -1   7   2        6.34        6.27      2.87 o 
   0   7   2      109.46       96.96      4.47 o 
   1   7   2      430.19      407.41      7.58 o 
   2   7   2      245.15      225.58      5.96 o 
   3   7   2        7.31        8.01      3.72 o 
   4   7   2      214.70      213.27      3.82 o 
   5   7   2      748.47      754.80     14.99 o 
   6   7   2       50.77       56.84      4.99 o 
   7   7   2       23.58       28.29      1.68 o 
   8   7   2       53.91       52.99      1.88 o 
   9   7   2        5.02        2.23      2.02 o 
  -4   8   2       22.65       25.49      9.56 o 
  -3   8   2       37.65       44.29      5.84 o 
  -2   8   2        6.43        7.54      3.61 o 
  -1   8   2       72.21       76.72      5.31 o 
   0   8   2       63.26       59.50      4.68 o 
   1   8   2      467.03      481.54     16.75 o 
   2   8   2     1346.00     1331.54     21.54 o 
   3   8   2      106.78      105.63      3.96 o 
   4   8   2      108.75      109.81      3.13 o 
   5   8   2        9.43       11.53      1.65 o 
   6   8   2       61.41       58.65      5.42 o 
   7   8   2      121.26      118.10      3.93 o 
   8   8   2       64.27       62.15      2.55 o 
  -3   9   2       10.22        7.43      4.78 o 
  -2   9   2        0.87        2.87      3.93 o 
  -1   9   2       10.44       10.51      3.93 o 
   0   9   2       55.15       59.63      4.81 o 
   1   9   2        6.52        4.22      3.14 o 
   2   9   2        3.21        2.71      2.57 o 
   3   9   2        6.47        6.93      1.89 o 
   4   9   2        8.62        7.55      1.66 o 
   5   9   2       11.42       10.14      1.30 o 
   6   9   2      272.91      267.82     10.64 o 
   7   9   2       23.77       26.02      2.66 o 
   8   9   2        0.48       -0.64      1.59 o 
  -1  10   2      168.66      179.60     12.87 o 
   0  10   2       37.79       44.53     19.33 o 
   1  10   2        9.42       12.12      2.69 o 
   2  10   2       98.88       99.27      6.06 o 
   3  10   2       60.81       49.32      5.05 o 
   4  10   2       15.82       23.97      5.68 o 
   5  10   2       30.53       22.76      3.60 o 
   6  10   2        7.55        8.24      1.47 o 
   7  10   2       13.21       15.86      1.73 o 
   1  11   2       30.69       29.75      4.20 o 
   2  11   2        1.20        5.23      4.38 o 
   3  11   2      182.36      183.81      6.49 o 
   4  11   2      171.06      163.30      6.96 o 
   5  11   2       29.22       22.64      3.83 o 
   6  11   2        7.53        8.20      1.68 o 
  -4 -11   3      130.42      118.50      3.33 o 
  -3 -11   3       34.39       40.04      3.24 o 
  -7 -10   3        8.31       10.09      3.72 o 
  -6 -10   3       60.18       50.57      7.44 o 
  -5 -10   3        0.96        0.73      0.94 o 
  -4 -10   3        6.58        8.05      1.14 o 
  -3 -10   3       73.46       78.27      2.68 o 
  -2 -10   3      149.89      150.46      5.11 o 
  -1 -10   3      110.64      121.59      5.85 o 
   0 -10   3      181.37      201.73      8.08 o 
  -8  -9   3        0.91       -1.17      6.48 o 
  -7  -9   3       12.58       12.85      3.93 o 
  -6  -9   3       80.76       76.52      2.01 o 
  -5  -9   3      106.82      102.44      5.28 o 
  -4  -9   3       29.75       29.93      1.34 o 
  -3  -9   3      161.48      166.22      3.44 o 
  -2  -9   3       80.95       88.00      3.83 o 
  -1  -9   3       46.44       43.27      2.16 o 
   0  -9   3       10.00       11.11      1.27 o 
   1  -9   3       26.78       25.07      7.43 o 
   2  -9   3       42.96       47.27      5.42 o 
  -9  -8   3        0.40        0.00      3.72 o 
  -8  -8   3        6.25        7.43      4.14 o 
  -7  -8   3       16.03       14.23      7.22 o 
  -6  -8   3       30.61       32.97      1.29 o 
  -5  -8   3      137.38      146.47      2.29 o 
  -4  -8   3        4.77        6.52      0.97 o 
  -3  -8   3      160.56      155.76      2.92 o 
  -2  -8   3        2.32        3.66      1.27 o 
  -1  -8   3       73.79       76.29      2.55 o 
   0  -8   3      113.03      109.53      3.67 o 
   1  -8   3       90.92       81.93      2.50 o 
   2  -8   3       77.39       80.97      5.74 o 
   3  -8   3        1.82        4.67      3.82 o 
  -9  -7   3        8.47       48.03     28.25 o 
  -8  -7   3       44.89      100.45     35.16 o 
  -7  -7   3       12.93       14.45      2.89 o 
  -6  -7   3      180.67      164.89      3.56 o 
  -5  -7   3      487.35      493.08      5.36 o 
  -4  -7   3        0.96        1.67      1.06 o 
  -3  -7   3       29.65       30.86      2.47 o 
  -2  -7   3        4.96        6.43      1.12 o 
  -1  -7   3       19.86       19.82      2.24 o 
   0  -7   3        9.29        6.84      1.45 o 
   1  -7   3       49.75       43.46      3.03 o 
   2  -7   3       16.45       16.85      2.98 o 
   3  -7   3       11.40       10.89      1.06 o 
   4  -7   3        0.31       -0.06      2.25 o 
   5  -7   3       14.55       14.81      4.33 o 
  -9  -6   3       90.76       82.94      5.15 o 
  -8  -6   3      195.90      185.23      6.24 o 
  -7  -6   3       64.56       53.02      3.49 o 
  -6  -6   3        1.54       -0.20      2.14 o 
  -5  -6   3      178.40      180.43      3.61 o 
  -4  -6   3      975.27      935.51      9.06 o 
  -3  -6   3      467.10      441.92      4.64 o 
  -2  -6   3     1044.68     1086.59     13.42 o 
  -1  -6   3      760.25      784.02     11.43 o 
   0  -6   3      740.79      772.56      8.50 o 
   1  -6   3       57.72       57.22      3.12 o 
   2  -6   3      464.48      490.07      9.51 o 
   3  -6   3        7.53        8.41      2.21 o 
   4  -6   3        3.55        3.62      1.25 o 
   5  -6   3      141.23      142.43      6.34 o 
   6  -6   3      152.76      159.03      7.59 o 
  -9  -5   3       13.23       15.22      3.34 o 
  -8  -5   3       20.76       25.53      3.30 o 
  -7  -5   3      165.11      178.44      5.26 o 
  -6  -5   3      240.11      244.36      5.34 o 
  -5  -5   3      522.25      495.49     11.78 o 
  -4  -5   3     1960.78     1937.09     22.00 o 
  -3  -5   3     1125.32     1130.35     11.16 o 
  -2  -5   3     1323.86     1489.86     19.48 o 
  -1  -5   3      735.92      739.01      8.37 o 
   0  -5   3      827.40      760.54      9.34 o 
   1  -5   3     1025.78     1013.42     14.60 o 
   2  -5   3     3098.80     3069.82     51.70 o 
   3  -5   3     3682.98     3823.73     66.56 o 
   4  -5   3      120.93      145.54      4.91 o 
   5  -5   3        4.55        5.56      1.73 o 
   6  -5   3      141.57      140.18      4.57 o 
  -9  -4   3      254.59      268.73      7.68 o 
  -8  -4   3        4.11        2.82      1.33 o 
  -7  -4   3      134.53      207.53     24.35 o 
  -6  -4   3       61.24       97.13      7.17 o 
  -5  -4   3        2.61        3.45      1.65 o 
  -4  -4   3      230.06      232.29      3.60 o 
  -3  -4   3      953.00     1033.74      9.99 o 
  -2  -4   3     3001.61     3064.69     76.73 o 
  -1  -4   3     2663.39     2765.64     33.31 o 
   0  -4   3     1761.12     1713.65     22.89 o 
   1  -4   3     1798.79     1835.03     24.48 o 
   2  -4   3      170.08      164.44      3.42 o 
   3  -4   3     3885.76     4077.65     72.81 o 
   4  -4   3      376.23      387.41      9.65 o 
   5  -4   3      103.25      109.74      3.36 o 
   6  -4   3       87.50       90.78      3.50 o 
   7  -4   3      431.71      441.80      7.96 o 
  -8  -3   3      369.33      358.69      3.90 o 
  -7  -3   3      406.82      414.21      4.12 o 
  -6  -3   3       60.10       62.68      2.18 o 
  -5  -3   3      592.81      610.78     25.65 o 
  -4  -3   3        0.18        2.21      1.33 o 
  -3  -3   3      164.78      205.93      8.82 o 
  -2  -3   3      142.90      134.21      1.81 o 
  -1  -3   3        2.05       16.10      1.91 o 
   0  -3   3       84.17       57.50      1.38 o 
   1  -3   3      130.62      158.34      3.72 o 
   2  -3   3      636.35      632.30     11.48 o 
   3  -3   3      148.48      124.87      3.87 o 
   4  -3   3      773.86      740.29     12.57 o 
   5  -3   3      279.31      260.83      4.32 o 
   6  -3   3       12.70       12.90      2.05 o 
   7  -3   3        1.20        4.30      1.62 o 
   8  -3   3       48.11       48.69      2.55 o 
  -8  -2   3       69.81       69.15      1.39 o 
  -7  -2   3      464.55      452.48      5.52 o 
  -6  -2   3       25.60       25.52      2.35 o 
  -5  -2   3      480.77      463.09      6.12 o 
  -4  -2   3       77.63       75.40      1.20 o 
  -3  -2   3     2783.66     2856.64     40.90 o 
  -2  -2   3     1013.54      927.67     14.90 o 
  -1  -2   3       41.34       31.52      0.60 o 
   0  -2   3      158.47      184.60      3.89 o 
   1  -2   3        3.09        0.00      0.82 o 
   2  -2   3      167.04      174.44      3.25 o 
   3  -2   3      243.72      271.51      6.08 o 
   4  -2   3     1183.41     1184.46     15.97 o 
   5  -2   3      964.28      919.78     11.13 o 
   6  -2   3       44.12       47.06      2.08 o 
   7  -2   3        7.40       10.33      2.44 o 
   8  -2   3        0.58       -1.70      1.91 o 
  -9  -1   3       85.97       90.85      5.31 o 
  -8  -1   3      391.52      433.67      6.40 o 
  -7  -1   3      696.17      730.38      8.12 o 
  -6  -1   3     1204.50     1235.73     12.24 o 
  -5  -1   3     3635.48     3885.52     45.58 o 
  -4  -1   3     1206.25     1213.29     10.29 o 
  -3  -1   3      117.51      102.27      1.28 o 
  -2  -1   3      431.18      477.78     10.47 o 
  -1  -1   3      814.22      801.15      8.06 o 
   0  -1   3     6910.32     6405.41    105.80 o 
   1  -1   3     2302.64     2011.39     26.00 o 
   2  -1   3     2581.63     2250.33     29.56 o 
   3  -1   3        5.77       13.68      3.13 o 
   4  -1   3      526.27      526.52      6.92 o 
   5  -1   3      514.41      528.48      6.76 o 
   6  -1   3       67.20       75.44      2.42 o 
   7  -1   3       36.15       43.92      2.84 o 
   8  -1   3      181.30      170.52      7.98 o 
   9  -1   3      134.04      133.06      4.76 o 
  -9   0   3      160.50      170.13      3.96 o 
  -8   0   3      207.23      240.57      9.26 o 
  -7   0   3      202.59      194.48      3.46 o 
  -6   0   3       46.13       39.47      2.15 o 
  -5   0   3        5.17        4.95      0.96 o 
  -4   0   3     4278.56     4509.68     51.11 o 
  -3   0   3     1814.21     1932.74     21.57 o 
  -2   0   3      575.48      573.42      9.68 o 
  -1   0   3     7835.80     7442.68    125.56 o 
   0   0   3      406.62      391.40      6.49 o 
   1   0   3      230.96      219.88      4.54 o 
   2   0   3       51.32       48.63      1.45 o 
   3   0   3        7.30       11.11      2.71 o 
   4   0   3       12.22       18.93      1.38 o 
   5   0   3      826.61      737.04      7.91 o 
   6   0   3     1230.36     1197.36     14.64 o 
   7   0   3      170.04      170.32      6.57 o 
   8   0   3       87.42       87.64      4.84 o 
   9   0   3      149.61      151.32      5.80 o 
  -9   1   3        0.17        0.18      1.46 o 
  -8   1   3        0.76       29.75     21.13 o 
  -7   1   3       92.81      108.28      6.01 o 
  -6   1   3      157.33      178.78      3.03 o 
  -5   1   3      615.19      652.00      6.32 o 
  -4   1   3      220.27      233.72      2.35 o 
  -3   1   3     4611.77     5013.69     67.92 o 
  -2   1   3     2878.30     3061.17     34.48 o 
  -1   1   3      463.16      486.78      7.22 o 
   0   1   3      113.09      131.35      1.96 o 
   1   1   3      144.96      135.80      5.50 o 
   2   1   3     2447.34     2476.80     33.79 o 
   3   1   3     4014.95     3954.12     63.24 o 
   4   1   3      170.26      153.46      2.20 o 
   5   1   3      154.00      166.70      4.48 o 
   6   1   3       12.07       12.37      1.39 o 
   7   1   3      100.40      103.42      2.83 o 
   8   1   3       44.59       47.03      2.13 o 
   9   1   3      180.54      171.34      4.92 o 
  -8   2   3        8.00        4.41      1.53 o 
  -7   2   3       46.83       53.86      3.75 o 
  -6   2   3        5.66        1.08      0.92 o 
  -5   2   3        9.63        6.11      0.92 o 
  -4   2   3      329.56      351.03      3.69 o 
  -3   2   3       96.37      132.54      1.80 o 
  -2   2   3       20.42       37.84      1.97 o 
  -1   2   3      525.95      503.56      6.88 o 
   0   2   3     4700.88     4742.04    105.39 o 
   1   2   3     4205.81     4301.12     66.55 o 
   2   2   3      266.51      282.69      7.14 o 
   3   2   3      176.16      169.89      9.68 o 
   4   2   3      113.08      121.99      3.12 o 
   5   2   3      146.54      159.97      2.76 o 
   6   2   3       82.35       82.13      2.50 o 
   7   2   3      500.48      526.60      8.92 o 
   8   2   3      151.20      157.53      3.70 o 
   9   2   3        1.91        1.68      2.01 o 
  10   2   3        7.39        9.45      3.19 o 
  -8   3   3       61.92       63.88      2.60 o 
  -7   3   3      168.71      215.57     35.78 o 
  -6   3   3       62.61       78.06      2.09 o 
  -5   3   3       28.75       22.97      2.12 o 
  -4   3   3      223.86      289.63     17.36 o 
  -3   3   3      900.38      896.78     10.74 o 
  -2   3   3      126.74       77.79      2.77 o 
  -1   3   3     3200.03     3183.42     45.03 o 
   0   3   3     1662.08     1525.77     30.41 o 
   1   3   3     1074.44     1108.98     28.44 o 
   2   3   3        1.22        0.71      0.83 o 
   3   3   3       61.80       56.36      2.81 o 
   4   3   3      669.47      672.96      6.92 o 
   5   3   3       57.97       53.93      2.21 o 
   6   3   3       28.50       31.37      2.91 o 
   7   3   3       17.26       28.13      4.48 o 
   8   3   3       73.87       82.13      3.83 o 
   9   3   3        6.82        5.96      1.96 o 
  10   3   3        1.74        1.54      1.65 o 
  -7   4   3       51.18       56.52      4.67 o 
  -6   4   3      205.46      196.93      4.68 o 
  -5   4   3      212.51      238.27      3.52 o 
  -4   4   3      553.98      544.49     11.22 o 
  -3   4   3      193.19      222.14      5.64 o 
  -2   4   3     2160.67     2384.82     48.24 o 
  -1   4   3     1202.36     1268.17     22.73 o 
   0   4   3      158.99      152.14      9.90 o 
   1   4   3      653.02      682.47      8.82 o 
   2   4   3     1610.11     1623.70     28.67 o 
   3   4   3       17.87       10.45      1.23 o 
   4   4   3     3957.46     3983.96     55.53 o 
   5   4   3      920.53      927.00     11.55 o 
   6   4   3      431.04      418.83      5.02 o 
   7   4   3        5.61        7.89      2.40 o 
   8   4   3       58.24       54.38      2.36 o 
   9   4   3       16.69       20.88      1.66 o 
  10   4   3        4.81        4.68      1.65 o 
  -6   5   3      253.01      260.60      8.83 o 
  -5   5   3      417.49      444.04     16.95 o 
  -4   5   3      711.35      700.42     15.61 o 
  -3   5   3       26.79       13.17      2.76 o 
  -2   5   3        4.81        9.13      4.14 o 
  -1   5   3      724.73      645.53     12.12 o 
   0   5   3     2924.87     2957.16     46.60 o 
   1   5   3      122.59       88.40      3.03 o 
   2   5   3     1277.09     1256.49     16.36 o 
   3   5   3      701.47      718.40      9.76 o 
   4   5   3      253.32      285.23      3.76 o 
   5   5   3      537.78      543.69      6.33 o 
   6   5   3      101.96       95.19      2.55 o 
   7   5   3      261.83      273.99      4.29 o 
   8   5   3      235.28      262.55      4.88 o 
   9   5   3      249.51      243.09      9.27 o 
  10   5   3       18.54       21.33      1.91 o 
  -6   6   3       38.34       35.37      5.10 o 
  -5   6   3        2.68        5.42      3.72 o 
  -4   6   3      195.41      201.05     12.13 o 
  -3   6   3     1105.19     1031.91     22.54 o 
  -2   6   3       62.83       70.34      4.14 o 
  -1   6   3      535.54      577.23     12.18 o 
   0   6   3      111.79      102.09      5.53 o 
   1   6   3        4.43       10.50      1.66 o 
   2   6   3      139.73      150.92      3.02 o 
   3   6   3        1.41        1.71      1.01 o 
   4   6   3      611.66      585.59      7.96 o 
   5   6   3      493.13      469.39      9.99 o 
   6   6   3      130.24      133.28      4.73 o 
   7   6   3      109.23      109.59      3.01 o 
   8   6   3        0.83        1.20      1.23 o 
   9   6   3       49.89       51.29      3.67 o 
  10   6   3        0.45       -0.32      1.27 o 
  -5   7   3       15.11       18.59      4.67 o 
  -4   7   3        4.22        7.75      3.93 o 
  -3   7   3        5.09        5.20      3.50 o 
  -2   7   3       24.62       17.74      6.69 o 
  -1   7   3      164.99      190.51     10.42 o 
   0   7   3        5.84        6.83      1.94 o 
   1   7   3      124.78      142.65      3.72 o 
   2   7   3        5.77        6.02      1.33 o 
   3   7   3      334.95      330.69      5.19 o 
   4   7   3      107.32      109.46      5.48 o 
   5   7   3       47.25       36.44      3.40 o 
   6   7   3       71.31       74.46      4.52 o 
   7   7   3       49.07       49.48      3.61 o 
   8   7   3       15.26       19.33      4.51 o 
   9   7   3       23.74       24.95      1.77 o 
  -4   8   3       71.36       79.26      6.80 o 
  -3   8   3      237.24      215.14      9.15 o 
  -2   8   3       79.18       85.86      5.74 o 
  -1   8   3        1.58        2.44      2.97 o 
   0   8   3       15.64       13.21      2.42 o 
   1   8   3       25.53       29.33      3.40 o 
   2   8   3       12.65       10.80      2.59 o 
   3   8   3      356.49      352.72      4.94 o 
   4   8   3      351.70      369.74     13.59 o 
   5   8   3        3.16        2.23      1.40 o 
   6   8   3        0.06        3.61      3.93 o 
   7   8   3        7.87        3.50      2.02 o 
   8   8   3       12.90       13.91      3.50 o 
   9   8   3        0.15       -0.53      1.38 o 
  -3   9   3       52.99       45.47      6.16 o 
  -2   9   3      408.89      387.92     12.79 o 
  -1   9   3      151.43      163.11      8.03 o 
   0   9   3      444.03      438.11     10.41 o 
   1   9   3      374.60      360.19      8.80 o 
   2   9   3      170.60      172.23      5.53 o 
   3   9   3       50.97       44.68      5.84 o 
   4   9   3       18.24       18.22      1.92 o 
   5   9   3      106.00      102.34      2.96 o 
   6   9   3       25.28       13.91      4.99 o 
   7   9   3       82.55       87.24      4.04 o 
   8   9   3       76.98       95.31      6.06 o 
  -1  10   3      213.61      223.04     12.24 o 
   0  10   3       11.89        8.30      5.36 o 
   1  10   3      160.70      152.07      7.87 o 
   2  10   3      211.11      192.15      6.57 o 
   3  10   3      450.43      434.52      8.49 o 
   4  10   3      232.78      224.65      6.44 o 
   5  10   3      325.95      307.84      5.05 o 
   6  10   3       67.55       67.10      2.13 o 
   7  10   3       23.47       23.31     16.36 o 
   8  10   3        8.30        5.20      3.93 o 
   1  11   3       43.48       46.31      6.16 o 
   2  11   3       70.49       63.14      4.14 o 
   3  11   3      301.08      294.90      7.18 o 
   4  11   3       59.59       57.60     11.21 o 
   5  11   3        4.42        4.32      2.23 o 
   6  11   3       32.43       28.26      3.80 o 
  -6 -10   4       15.70       10.94      3.29 o 
  -5 -10   4        1.50        1.06      1.47 o 
  -4 -10   4       83.19       79.56      1.94 o 
  -3 -10   4        0.71        2.21      1.27 o 
  -2 -10   4        9.34       12.47      1.67 o 
  -1 -10   4       24.10       31.54      6.69 o 
   0 -10   4       16.46       19.22      4.14 o 
  -8  -9   4        0.67        2.44      3.82 o 
  -7  -9   4       72.89       57.80      5.42 o 
  -6  -9   4       64.19       51.85      8.07 o 
  -5  -9   4        7.46        4.54      0.91 o 
  -4  -9   4        0.64       -0.50      1.03 o 
  -3  -9   4        5.71        6.79      1.95 o 
  -2  -9   4      300.14      285.40      4.55 o 
  -1  -9   4      102.48      102.03      3.09 o 
   0  -9   4       21.68       22.58      2.34 o 
   1  -9   4        0.96       -1.59      3.19 o 
   2  -9   4        7.65       13.59      7.96 o 
  -8  -8   4        6.58        5.73      4.14 o 
  -7  -8   4       96.69       87.68      6.27 o 
  -6  -8   4      437.66      422.21     11.29 o 
  -5  -8   4      327.98      314.01      3.67 o 
  -4  -8   4      447.59      450.94      6.24 o 
  -3  -8   4       17.69       21.32      1.56 o 
  -2  -8   4        1.20        1.53      1.24 o 
  -1  -8   4       40.25       48.33      1.72 o 
   0  -8   4      148.35      145.23      7.55 o 
   1  -8   4       50.33       51.69      2.08 o 
   2  -8   4       67.20       69.38      5.31 o 
   3  -8   4      109.88      100.97      7.12 o 
  -9  -7   4      122.23      130.10     15.62 o 
  -8  -7   4      219.04      200.21     15.85 o 
  -7  -7   4      194.72      189.23      8.19 o 
  -6  -7   4      253.32      231.40      8.20 o 
  -5  -7   4      133.06      130.92      2.30 o 
  -4  -7   4       36.38       31.58      1.48 o 
  -3  -7   4      402.33      386.96      4.15 o 
  -2  -7   4      262.19      275.73      3.95 o 
  -1  -7   4      169.12      170.19      5.74 o 
   0  -7   4      439.66      457.35      6.78 o 
   1  -7   4      607.97      645.90      9.43 o 
   2  -7   4        7.07       10.40      2.29 o 
   3  -7   4        5.81       11.80      3.29 o 
   4  -7   4      118.30      121.05      8.56 o 
  -9  -6   4       12.25       12.34      4.32 o 
  -8  -6   4       21.28       21.62      4.31 o 
  -7  -6   4        4.03        0.45      2.43 o 
  -6  -6   4       21.62       37.39      4.04 o 
  -5  -6   4      339.98      346.99      3.19 o 
  -4  -6   4      350.04      353.75      4.75 o 
  -3  -6   4      580.99      579.07      5.87 o 
  -2  -6   4     1327.36     1382.59     17.84 o 
  -1  -6   4       68.32       63.40      3.06 o 
   0  -6   4        1.76        2.29      0.94 o 
   1  -6   4        8.58        6.24      2.50 o 
   2  -6   4      534.61      525.43      8.45 o 
   3  -6   4      148.43      130.35      5.18 o 
   4  -6   4      156.36      148.10      2.99 o 
   5  -6   4      120.14      110.85      2.20 o 
  -9  -5   4        0.31        1.06      4.73 o 
  -8  -5   4       10.62        9.59      3.69 o 
  -7  -5   4       50.63       50.43      7.70 o 
  -6  -5   4        8.73        4.37      2.70 o 
  -5  -5   4      120.15      110.06      5.00 o 
  -4  -5   4       98.39       96.07      1.26 o 
  -3  -5   4      190.21      194.71      2.60 o 
  -2  -5   4       88.25      106.24      2.44 o 
  -1  -5   4      335.70      305.57      3.85 o 
   0  -5   4      715.38      723.33     18.44 o 
   1  -5   4      317.39      296.55      4.71 o 
   2  -5   4      371.51      397.03      7.61 o 
   3  -5   4       29.02       44.59      3.77 o 
   4  -5   4       41.62       28.95      3.39 o 
   5  -5   4       24.08       27.86      1.49 o 
   6  -5   4        1.46        2.53      1.14 o 
  -9  -4   4      119.98      167.78      7.84 o 
  -8  -4   4       22.52       24.32      3.15 o 
  -7  -4   4      195.49      185.40      5.30 o 
  -6  -4   4      415.00      363.30      7.01 o 
  -5  -4   4       22.70       12.85      2.87 o 
  -4  -4   4      186.76      205.68      5.54 o 
  -3  -4   4      242.73      218.47      3.16 o 
  -2  -4   4      698.49      740.79      9.56 o 
  -1  -4   4      616.68      700.00      8.36 o 
   0  -4   4     1276.81     1468.85     19.49 o 
   1  -4   4       21.94       16.10      1.86 o 
   2  -4   4      944.11      998.56     14.64 o 
   3  -4   4        1.48        1.63      1.81 o 
   4  -4   4      331.93      367.81      8.77 o 
   5  -4   4        0.07        2.65      1.76 o 
   6  -4   4       41.02       35.61      2.08 o 
   7  -4   4        1.90        2.39      2.03 o 
  -9  -3   4       30.98       26.65      3.38 o 
  -8  -3   4       30.08       33.06      4.10 o 
  -7  -3   4       28.77       34.52      2.50 o 
  -6  -3   4       61.19       67.82      3.12 o 
  -5  -3   4       46.57       55.78      5.15 o 
  -4  -3   4       15.41       26.74      3.50 o 
  -3  -3   4     1231.31     1154.03     24.49 o 
  -2  -3   4      926.99      868.09      7.60 o 
  -1  -3   4     4295.40     4261.37     64.41 o 
   0  -3   4     6037.64     6652.22    119.54 o 
   1  -3   4       35.41       35.80      1.46 o 
   2  -3   4      506.07      498.11     15.94 o 
   3  -3   4      683.75      663.49      9.20 o 
   4  -3   4      875.41      862.21     15.09 o 
   5  -3   4      999.20      953.98     11.48 o 
   6  -3   4      169.26      152.80      4.26 o 
   7  -3   4      125.29      109.46      5.00 o 
   8  -3   4        0.74        1.28      2.39 o 
  -9  -2   4       54.24       56.73      5.21 o 
  -8  -2   4       56.05       58.89      2.69 o 
  -7  -2   4      322.39      308.94      5.43 o 
  -6  -2   4     1009.93      968.62     15.22 o 
  -5  -2   4     1292.30     1217.06     12.76 o 
  -4  -2   4      852.94      758.93     12.32 o 
  -3  -2   4     1574.24     1444.88     29.70 o 
  -2  -2   4       13.26       13.36      0.41 o 
  -1  -2   4     1957.67     2101.39     39.21 o 
   0  -2   4     3493.64     3669.84     78.81 o 
   1  -2   4     4347.07     4166.70     79.06 o 
   2  -2   4      299.91      186.73      2.94 o 
   3  -2   4     5218.71     5000.05     90.35 o 
   4  -2   4     2691.21     2616.45     39.97 o 
   5  -2   4      665.75      662.68      9.38 o 
   6  -2   4        7.46       12.47      1.59 o 
   7  -2   4      140.74      162.88      4.12 o 
   8  -2   4       87.43       88.15      3.32 o 
  -9  -1   4      177.57      182.59      7.34 o 
  -8  -1   4      116.96      128.75      2.93 o 
  -7  -1   4      706.60      706.44     16.23 o 
  -6  -1   4      335.09      344.03      9.65 o 
  -5  -1   4      761.37      744.33     16.51 o 
  -4  -1   4      281.27      278.34      2.65 o 
  -3  -1   4      274.48      287.87      6.01 o 
  -2  -1   4     5482.61     5599.93     91.18 o 
  -1  -1   4       39.24       55.28      3.40 o 
   0  -1   4     6393.31     5967.49     99.01 o 
   1  -1   4     2192.29     2013.54     26.71 o 
   2  -1   4      529.10      589.33     12.03 o 
   3  -1   4       13.90        8.49      1.54 o 
   4  -1   4      884.86      955.16     12.54 o 
   5  -1   4     1483.69     1456.03     17.68 o 
   6  -1   4      194.11      187.91      4.82 o 
   7  -1   4      127.28      115.06      3.60 o 
   8  -1   4      305.66      292.68      5.85 o 
   9  -1   4       70.97       79.59      3.64 o 
  -9   0   4        1.36      102.40     64.56 o 
  -8   0   4        8.88        9.91      2.23 o 
  -7   0   4       53.33       62.93      2.99 o 
  -6   0   4      136.00      137.28      4.43 o 
  -5   0   4      360.29      368.23     10.59 o 
  -4   0   4      328.76      303.93      3.12 o 
  -3   0   4       60.96       48.80      0.90 o 
  -2   0   4     1064.76     1026.02     11.02 o 
  -1   0   4      700.17      645.92      7.03 o 
   0   0   4     1855.87     1823.66     23.94 o 
   1   0   4     3469.80     3411.43     55.99 o 
   2   0   4      917.26      846.57      9.89 o 
   3   0   4       67.67      100.54      2.21 o 
   4   0   4      228.97      193.27      4.04 o 
   5   0   4     1132.27     1086.14     12.77 o 
   6   0   4       55.24       51.60      2.17 o 
   7   0   4       54.33       46.25      2.80 o 
   8   0   4        1.97        1.03      1.66 o 
   9   0   4       22.94       15.97      6.07 o 
  -8   1   4       48.99       54.84     11.95 o 
  -7   1   4        7.72        4.94      1.70 o 
  -6   1   4       68.17       64.88      2.18 o 
  -5   1   4      187.10      169.87      2.32 o 
  -4   1   4        2.45        5.44      1.88 o 
  -3   1   4     1149.09     1071.78     10.43 o 
  -2   1   4     3353.49     3399.67     49.07 o 
  -1   1   4      209.32      198.00      3.63 o 
   0   1   4      672.09      683.19      8.73 o 
   1   1   4     3051.22     3051.76     43.86 o 
   2   1   4        0.59        0.03      1.27 o 
   3   1   4      237.03      281.10      5.98 o 
   4   1   4      232.25      193.39      3.34 o 
   5   1   4      431.85      408.31      7.01 o 
   6   1   4       64.05       69.93      6.04 o 
   7   1   4       39.35       38.72      5.07 o 
   8   1   4        6.28        5.19      2.24 o 
   9   1   4        7.13        7.49      2.29 o 
  -8   2   4      132.27      131.03      3.84 o 
  -7   2   4      502.24      500.07      8.28 o 
  -6   2   4      458.61      497.46      7.58 o 
  -5   2   4      372.25      415.43      4.64 o 
  -4   2   4     1421.33     1459.82     15.43 o 
  -3   2   4      222.71      201.68     13.32 o 
  -2   2   4      514.12      570.06     10.13 o 
  -1   2   4     4204.61     4371.71     96.46 o 
   0   2   4     1192.64     1114.19     15.56 o 
   1   2   4     3012.06     2919.10     43.16 o 
   2   2   4      171.36      127.46      2.71 o 
   3   2   4      913.26      922.75     19.85 o 
   4   2   4       32.97       22.87      6.50 o 
   5   2   4        9.89        7.19      1.17 o 
   6   2   4       11.21       10.13      1.99 o 
   7   2   4       23.48       21.49      2.34 o 
   8   2   4      132.54      128.27      5.80 o 
   9   2   4      121.71      122.66      5.39 o 
  10   2   4        2.99        2.69      1.86 o 
  -8   3   4       36.04       29.63      3.61 o 
  -7   3   4      190.40      186.76      6.17 o 
  -6   3   4       67.99       65.49      2.10 o 
  -5   3   4       15.76       17.21      2.44 o 
  -4   3   4      307.60      294.78      9.27 o 
  -3   3   4     1927.66     1861.42     24.45 o 
  -2   3   4      698.16      600.70      6.51 o 
  -1   3   4     6376.40     6827.17    120.73 o 
   0   3   4     2947.62     3169.95     65.83 o 
   1   3   4       75.52       73.17      5.21 o 
   2   3   4      589.44      589.34      7.33 o 
   3   3   4     5718.47     6008.63    117.23 o 
   4   3   4     1470.89     1599.76     19.46 o 
   5   3   4      224.42      227.80      5.96 o 
   6   3   4      944.49      995.33     13.22 o 
   7   3   4      317.91      321.34      5.27 o 
   8   3   4       98.88      101.12      3.02 o 
   9   3   4       12.41       11.77      3.19 o 
  10   3   4        3.83        6.23      2.05 o 
  -7   4   4       24.71       16.57      6.05 o 
  -6   4   4      311.43      278.76      8.09 o 
  -5   4   4       23.56       48.01      3.61 o 
  -4   4   4       86.40      116.38      7.23 o 
  -3   4   4      375.19      390.19      8.11 o 
  -2   4   4       98.56       99.31      3.51 o 
  -1   4   4     1123.03     1277.33     26.47 o 
   0   4   4     5606.36     6019.64    102.40 o 
   1   4   4     2802.11     2685.17     36.93 o 
   2   4   4     2048.41     1929.76     23.56 o 
   3   4   4     3051.68     3134.90     45.02 o 
   4   4   4    15709.75    17400.68    374.44 o 
   5   4   4      118.67      132.18      2.74 o 
   6   4   4       13.35        9.16      1.33 o 
   7   4   4      277.20      263.90      8.20 o 
   8   4   4      285.38      283.74      5.11 o 
   9   4   4      161.31      167.28      3.98 o 
  10   4   4       50.44       43.74      5.52 o 
  -6   5   4       26.34       23.26      3.93 o 
  -5   5   4       26.95       15.83      3.40 o 
  -4   5   4      189.84      180.11      6.28 o 
  -3   5   4       96.18      100.98      7.44 o 
  -2   5   4      409.13      387.57      8.43 o 
  -1   5   4      313.23      326.82      7.25 o 
   0   5   4     1449.09     1466.48    144.13 o 
   1   5   4      179.41      197.67      2.98 o 
   2   5   4      197.74      187.90      2.99 o 
   3   5   4        3.63        1.60      0.96 o 
   4   5   4     1465.62     1627.87     19.81 o 
   5   5   4     1232.20     1267.32     14.75 o 
   6   5   4       42.63       55.08      2.29 o 
   7   5   4       64.01       72.98      4.04 o 
   8   5   4      191.83      206.88      4.86 o 
   9   5   4       91.85       82.59      2.60 o 
  10   5   4        1.90        1.99      1.33 o 
  -6   6   4      131.65      160.30     12.97 o 
  -5   6   4        1.90        1.70      3.08 o 
  -4   6   4       23.86       16.25      3.72 o 
  -3   6   4        0.66        0.74      2.76 o 
  -2   6   4      148.93      148.15      9.04 o 
  -1   6   4        7.79        9.56      2.55 o 
   0   6   4      208.74      194.97      4.80 o 
   1   6   4      607.41      635.31      7.62 o 
   2   6   4        0.22        0.13      1.37 o 
   3   6   4       76.78       76.28      5.26 o 
   4   6   4        0.12        1.20      1.85 o 
   5   6   4      253.27      275.52      5.80 o 
   6   6   4      421.83      424.08      6.78 o 
   7   6   4       33.65       36.14      2.12 o 
   8   6   4       51.31       49.79      2.44 o 
   9   6   4        0.81       -0.31      1.15 o 
  10   6   4        4.16        3.17      1.65 o 
  -5   7   4      138.48      139.58     12.97 o 
  -4   7   4      392.10      387.26     18.43 o 
  -3   7   4      271.23      300.18      9.58 o 
  -2   7   4      630.06      645.79     15.60 o 
  -1   7   4      203.47      199.62      6.81 o 
   0   7   4       29.48       28.23      4.33 o 
   1   7   4      170.75      165.92      5.05 o 
   2   7   4      325.83      371.97      5.56 o 
   3   7   4      128.10      133.12      3.59 o 
   4   7   4      368.62      350.56     13.92 o 
   5   7   4     1176.82     1152.57     16.91 o 
   6   7   4      247.96      256.09     13.15 o 
   7   7   4        2.04        1.92      1.35 o 
   8   7   4        5.30        6.11      2.40 o 
   9   7   4        0.14        0.02      1.01 o 
  -4   8   4      136.84      115.76      7.65 o 
  -3   8   4      244.58      232.49      9.47 o 
  -2   8   4       98.11       95.16      4.58 o 
  -1   8   4      270.68      275.55      8.00 o 
   0   8   4      180.85      188.09      7.18 o 
   1   8   4      348.77      357.79      8.19 o 
   2   8   4      924.33      941.98     14.60 o 
   3   8   4      262.64      277.71     10.91 o 
   4   8   4       26.94       33.35      3.61 o 
   5   8   4       12.15       11.28      1.68 o 
   6   8   4       43.06       43.87      6.16 o 
   7   8   4       92.38      102.31      4.52 o 
   8   8   4       42.96       47.47      2.57 o 
   9   8   4      134.94      137.96      3.59 o 
  -3   9   4      117.43      139.55      9.35 o 
  -2   9   4      232.24      240.79      8.46 o 
  -1   9   4      236.39      236.60      8.03 o 
   0   9   4       90.79      104.90      4.58 o 
   1   9   4        7.81        5.41      2.37 o 
   2   9   4        1.15       -1.25      1.89 o 
   3   9   4      105.18      100.84      4.68 o 
   4   9   4       48.21       41.64      2.97 o 
   5   9   4        8.64        9.24      5.31 o 
   6   9   4       70.21       68.76      8.87 o 
   7   9   4       56.09       55.88      3.82 o 
   8   9   4       11.34       14.66      2.65 o 
   9   9   4        2.64        2.34      3.19 o 
  -1  10   4        0.95        0.05      2.65 o 
   0  10   4        2.26        1.57      3.16 o 
   1  10   4        1.61        3.27      2.52 o 
   2  10   4       34.30       35.04      7.22 o 
   3  10   4      134.10      125.08      5.78 o 
   4  10   4      124.48      123.34      4.77 o 
   5  10   4        1.13        0.02      1.08 o 
   6  10   4       53.27       38.03      4.04 o 
   7  10   4        0.05       -2.23      2.44 o 
   8  10   4        9.31        7.01      4.46 o 
   1  11   4        6.25        5.70      3.46 o 
   2  11   4       89.65       94.85      4.72 o 
   3  11   4       15.86       16.00      3.91 o 
   4  11   4        0.18        3.20      2.61 o 
   5  11   4        1.90        1.97      2.34 o 
   6  11   4        0.88        0.34      1.51 o 
  -6 -10   5       11.59       11.26      6.16 o 
  -5 -10   5        3.94        5.95      2.76 o 
  -4 -10   5       18.85       18.87      2.02 o 
  -3 -10   5       27.00       29.28      1.56 o 
  -2 -10   5       69.25       72.52      3.03 o 
  -1 -10   5       95.37      100.00      5.21 o 
   0 -10   5      143.51      152.87     12.01 o 
  -7  -9   5        0.39       -2.02      3.50 o 
  -6  -9   5        0.66        1.59      2.97 o 
  -5  -9   5      123.52      120.00      2.98 o 
  -4  -9   5       80.70       72.47      2.04 o 
  -3  -9   5       67.13       68.20      2.28 o 
  -2  -9   5      298.12      294.00      4.71 o 
  -1  -9   5       91.46       92.62      3.16 o 
   0  -9   5      154.34      155.35      2.86 o 
   1  -9   5      253.45      264.31      9.68 o 
   2  -9   5      139.66      127.24      7.76 o 
  -8  -8   5       69.54       86.80      7.12 o 
  -7  -8   5       85.86       71.52     10.41 o 
  -6  -8   5      107.12       93.21     10.20 o 
  -5  -8   5        7.00        8.18      0.95 o 
  -4  -8   5      147.13      146.57      3.67 o 
  -3  -8   5       10.70        9.71      1.23 o 
  -2  -8   5       48.34       56.84      2.39 o 
  -1  -8   5      259.46      285.16      4.50 o 
   0  -8   5      340.40      347.93      6.08 o 
   1  -8   5      273.12      277.45      9.21 o 
   2  -8   5      234.45      234.01     12.93 o 
   3  -8   5       41.21       51.65      5.04 o 
  -9  -7   5        0.06       -2.97      4.99 o 
  -8  -7   5        3.75        1.81      4.14 o 
  -7  -7   5       13.35       13.59      4.14 o 
  -6  -7   5        1.51        2.34      2.97 o 
  -5  -7   5       27.91       27.10      1.41 o 
  -4  -7   5      187.33      183.46      4.12 o 
  -3  -7   5      162.96      163.77      5.42 o 
  -2  -7   5       35.82       38.08      2.87 o 
  -1  -7   5      218.13      209.23      3.44 o 
   0  -7   5       45.50       49.20      4.08 o 
   1  -7   5        0.58       -0.27      2.93 o 
   2  -7   5       29.13       36.22      3.08 o 
   3  -7   5       41.61       40.44      4.12 o 
   4  -7   5       49.77       51.07      5.42 o 
  -9  -6   5       17.93        6.58      4.99 o 
  -8  -6   5       36.61       29.32      5.74 o 
  -7  -6   5       12.56        6.58      3.82 o 
  -6  -6   5       23.27       24.85      4.04 o 
  -5  -6   5       16.53       16.78      3.40 o 
  -4  -6   5        1.87        1.96      0.59 o 
  -3  -6   5       35.76       38.15      1.43 o 
  -2  -6   5      178.36      184.19      3.04 o 
  -1  -6   5      322.13      309.52      3.51 o 
   0  -6   5       11.63       14.09      1.54 o 
   1  -6   5      140.16      123.86      5.53 o 
   2  -6   5       48.62       47.82      4.67 o 
   3  -6   5        8.37       10.89      2.92 o 
   4  -6   5       25.97       38.71      3.41 o 
   5  -6   5       15.38       18.15      1.73 o 
  -9  -5   5        7.57        5.14      3.04 o 
  -8  -5   5       13.04       19.06      3.37 o 
  -7  -5   5      152.77      173.02      8.29 o 
  -6  -5   5      507.79      528.57     13.77 o 
  -5  -5   5      413.56      417.00     10.35 o 
  -4  -5   5      591.57      585.93      5.06 o 
  -3  -5   5     1221.39     1224.56     15.61 o 
  -2  -5   5       53.62       61.80      3.03 o 
  -1  -5   5       22.43       22.84      1.25 o 
   0  -5   5      264.66      267.97      4.65 o 
   1  -5   5      116.07      108.04      2.74 o 
   2  -5   5       27.10       36.69      4.25 o 
   3  -5   5       79.14       87.63      5.95 o 
   4  -5   5       29.16       29.99      2.93 o 
   5  -5   5       18.95       14.43      1.54 o 
   6  -5   5        4.77        5.75      1.45 o 
  -9  -4   5       45.58       42.36      5.04 o 
  -8  -4   5      158.23      137.93      6.31 o 
  -7  -4   5      324.24      322.06      7.12 o 
  -6  -4   5      627.93      644.30     10.88 o 
  -5  -4   5       20.79       24.54      3.29 o 
  -4  -4   5       31.35       30.91      5.42 o 
  -3  -4   5     1211.26     1314.64     18.14 o 
  -2  -4   5     4513.09     4566.04     59.49 o 
  -1  -4   5      722.23      654.34     17.61 o 
   0  -4   5     1251.29     1308.35     16.21 o 
   1  -4   5     1452.59     1499.89     19.87 o 
   2  -4   5      291.73      309.60      5.86 o 
   3  -4   5       68.25       72.55      2.99 o 
   4  -4   5      472.26      472.05      9.72 o 
   5  -4   5       28.33       17.30      9.14 o 
   6  -4   5       31.57       36.38      1.93 o 
   7  -4   5       98.97       97.91      3.19 o 
  -9  -3   5        6.28        5.67      2.70 o 
  -8  -3   5      113.65      109.87      5.79 o 
  -7  -3   5        7.97        8.96      2.88 o 
  -6  -3   5       13.28       14.12      2.29 o 
  -5  -3   5     1289.62     1279.08     18.69 o 
  -4  -3   5      701.46      651.58     16.73 o 
  -3  -3   5      665.32      631.41     15.02 o 
  -2  -3   5     3946.53     3926.89     49.01 o 
  -1  -3   5      727.76      782.53      8.25 o 
   0  -3   5     2968.50     3311.23     48.53 o 
   1  -3   5      471.00      468.89      5.78 o 
   2  -3   5     1291.04     1244.89     16.28 o 
   3  -3   5     1290.54     1310.16     22.13 o 
   4  -3   5     1825.06     1770.59     34.13 o 
   5  -3   5     2314.76     2327.81     46.12 o 
   6  -3   5        1.89        2.95      1.79 o 
   7  -3   5        4.85        4.29      1.70 o 
  -9  -2   5       15.07       17.47      2.96 o 
  -8  -2   5       58.64       56.55      2.32 o 
  -7  -2   5      494.74      466.96      6.31 o 
  -6  -2   5       44.76       43.95      1.36 o 
  -5  -2   5       69.92       76.14      1.64 o 
  -4  -2   5       32.15       36.55      4.99 o 
  -3  -2   5       10.43       18.16      2.02 o 
  -2  -2   5     1019.34     1033.74     11.43 o 
  -1  -2   5     2846.60     2948.35     44.06 o 
   0  -2   5     2094.71     2077.51     27.43 o 
   1  -2   5     3365.57     3411.25     54.90 o 
   2  -2   5     1353.00     1154.82     14.59 o 
   3  -2   5      205.40      195.22      4.38 o 
   4  -2   5      126.63      109.39      4.29 o 
   5  -2   5     2045.14     2066.67     32.80 o 
   6  -2   5      171.81      196.71      7.49 o 
   7  -2   5       34.74       39.58      2.69 o 
   8  -2   5       33.98       34.20      2.41 o 
  -9  -1   5        2.81        2.23      3.08 o 
  -8  -1   5       72.70       72.37      3.03 o 
  -7  -1   5        4.81       45.68      5.63 o 
  -6  -1   5     1116.76     1115.51     23.25 o 
  -5  -1   5      987.01      998.69     13.38 o 
  -4  -1   5        8.44       10.35      1.01 o 
  -3  -1   5       23.94       22.16      1.74 o 
  -2  -1   5        8.79        9.47      1.54 o 
  -1  -1   5      248.38      301.48      7.90 o 
   0  -1   5        2.03        2.98      0.82 o 
   1  -1   5      120.59      163.69      4.10 o 
   2  -1   5     1708.41     1451.88     18.37 o 
   3  -1   5      144.30      160.68      2.97 o 
   4  -1   5      177.54      169.69      3.67 o 
   5  -1   5       79.82       76.75      3.19 o 
   6  -1   5      322.91      288.94      5.79 o 
   7  -1   5        3.72        3.46      2.39 o 
   8  -1   5        0.94        0.25      1.62 o 
   9  -1   5        5.68        7.75      3.50 o 
  -9   0   5      258.20      254.83      8.09 o 
  -8   0   5      277.41      267.92      4.56 o 
  -7   0   5      165.96      154.59      3.48 o 
  -6   0   5      293.11      288.74      5.63 o 
  -5   0   5      932.07      921.18     11.33 o 
  -4   0   5      523.58      523.77      5.89 o 
  -3   0   5      597.80      588.50      8.10 o 
  -2   0   5       85.54       69.02      9.68 o 
  -1   0   5     8250.08     7544.39    133.97 o 
   0   0   5       51.04       34.15      1.75 o 
   1   0   5      283.20      273.29      3.77 o 
   2   0   5      100.24      111.51      2.81 o 
   3   0   5       81.52      105.59      4.09 o 
   4   0   5       42.99       35.76      2.21 o 
   5   0   5      395.57      383.60      7.39 o 
   6   0   5     1294.68     1239.57     16.10 o 
   7   0   5      315.38      282.72      5.45 o 
   8   0   5       25.90       24.32      2.35 o 
   9   0   5        8.93       10.11      2.08 o 
  -8   1   5      104.43      100.75      3.72 o 
  -7   1   5      526.70      549.74      8.81 o 
  -6   1   5     1024.75     1084.64     12.25 o 
  -5   1   5     1731.10     1737.07     19.17 o 
  -4   1   5     1778.10     1797.54     23.38 o 
  -3   1   5     5407.34     5802.32    102.89 o 
  -2   1   5     2314.12     2440.50     33.37 o 
  -1   1   5      302.73      344.12      5.13 o 
   0   1   5      604.09      551.35      6.44 o 
   1   1   5     2447.62     2349.91     33.93 o 
   2   1   5     3323.33     3286.61     62.39 o 
   3   1   5     2541.73     2223.13     30.98 o 
   4   1   5      535.05      473.90     11.62 o 
   5   1   5       61.60       70.27      3.35 o 
   6   1   5      107.06      112.99      3.84 o 
   7   1   5      356.65      364.27      6.26 o 
   8   1   5       95.49       97.25      3.38 o 
   9   1   5       14.97       16.23      2.14 o 
  -8   2   5      166.48      161.83      5.32 o 
  -7   2   5      160.93      163.97      5.00 o 
  -6   2   5      235.32        0.64      1.49 o 
  -5   2   5      204.25      197.98      3.64 o 
  -4   2   5       26.58       26.27      1.67 o 
  -3   2   5      286.10      294.46      3.86 o 
  -2   2   5     4924.32     5093.96     68.98 o 
  -1   2   5     3236.72     3315.34     68.75 o 
   0   2   5       80.92       62.39      2.93 o 
   1   2   5      544.43      511.38     11.41 o 
   2   2   5      605.05      521.95     10.60 o 
   3   2   5       14.96       15.98      1.70 o 
   4   2   5      160.69      156.06      3.26 o 
   5   2   5       24.28       22.08      1.57 o 
   6   2   5       47.34       46.56      2.01 o 
   7   2   5      537.73      541.85     10.80 o 
   8   2   5      175.02      176.16      5.17 o 
   9   2   5       29.25       42.13      3.21 o 
  -7   3   5        9.37       11.68      4.78 o 
  -6   3   5        6.49        9.45      2.44 o 
  -5   3   5      142.13      162.06      7.44 o 
  -4   3   5      226.54      224.51      4.36 o 
  -3   3   5      202.51      215.98      3.31 o 
  -2   3   5      109.85      128.14      2.99 o 
  -1   3   5      893.33     1068.09     18.98 o 
   0   3   5       75.09      111.24      3.51 o 
   1   3   5      422.33      449.90      5.78 o 
   2   3   5        1.78        2.23      1.43 o 
   3   3   5       60.01       49.66      2.28 o 
   4   3   5      344.71      344.74      6.37 o 
   5   3   5      599.06      624.80      8.81 o 
   6   3   5        2.49        0.69      1.43 o 
   7   3   5      331.16      324.89      5.46 o 
   8   3   5       27.93       29.03      2.47 o 
   9   3   5       25.33       23.04      2.29 o 
  10   3   5       19.30       13.51      2.88 o 
  -7   4   5        5.06        8.71      2.97 o 
  -6   4   5       11.04       15.29      3.08 o 
  -5   4   5      152.12      142.60      8.61 o 
  -4   4   5       69.85       83.10      3.83 o 
  -3   4   5       37.44       33.89      4.89 o 
  -2   4   5      798.99      839.90     28.12 o 
  -1   4   5      173.46      211.26      3.15 o 
   0   4   5      618.41      599.00     11.69 o 
   1   4   5      102.86      135.94      7.29 o 
   2   4   5       21.96       17.54      4.73 o 
   3   4   5     2512.87     2527.55     30.44 o 
   4   4   5       52.41       41.72      3.19 o 
   5   4   5       25.66       25.53      2.01 o 
   6   4   5        1.07        0.43      1.58 o 
   7   4   5        1.15        1.86      1.97 o 
   8   4   5        4.73        4.42      1.66 o 
   9   4   5       51.65       50.45      2.53 o 
  10   4   5       25.65       32.94      3.06 o 
  -6   5   5       90.49       99.36      5.53 o 
  -5   5   5      219.52      240.66     12.02 o 
  -4   5   5      104.38      125.22      5.10 o 
  -3   5   5       54.29       57.69      3.61 o 
  -2   5   5       73.52       93.31      4.04 o 
  -1   5   5     1082.16     1057.11     43.12 o 
   0   5   5     1593.66     1604.32     36.09 o 
   1   5   5     1848.65     1815.46     28.19 o 
   2   5   5      637.53      583.12     10.32 o 
   3   5   5     1142.18     1244.05     25.67 o 
   4   5   5       17.55       16.39      1.86 o 
   5   5   5       24.63       24.39      2.18 o 
   6   5   5      127.76      141.16      9.86 o 
   7   5   5       33.84       40.38      2.65 o 
   8   5   5      113.84      124.20      3.04 o 
   9   5   5        0.68        2.27      1.70 o 
  10   5   5       40.83       37.07      3.35 o 
  -5   6   5       82.68       81.61      5.42 o 
  -4   6   5      191.12      187.10     11.49 o 
  -3   6   5      324.69      350.35      9.27 o 
  -2   6   5      373.01      409.10      7.23 o 
  -1   6   5      384.24      417.11     10.17 o 
   0   6   5      985.44      967.36     14.78 o 
   1   6   5      322.22      343.77      5.28 o 
   2   6   5      404.44      421.03      6.38 o 
   3   6   5       50.21       46.61      2.32 o 
   4   6   5      820.64      778.28      9.66 o 
   5   6   5      133.78      130.31      8.61 o 
   6   6   5     1516.62     1530.32     20.86 o 
   7   6   5      286.61      290.43      6.09 o 
   8   6   5        3.60        3.55      1.88 o 
   9   6   5        0.30        2.42      1.83 o 
  10   6   5        5.88        7.07      2.76 o 
  -5   7   5      101.54      112.44      7.01 o 
  -4   7   5      217.33      214.89      8.72 o 
  -3   7   5      215.40      226.51      8.30 o 
  -2   7   5      268.24      274.34      7.96 o 
  -1   7   5        2.43        0.90      2.20 o 
   0   7   5        4.77        3.82      1.86 o 
   1   7   5      597.63      607.62     17.96 o 
   2   7   5      816.72      855.32     11.95 o 
   3   7   5      346.82      342.44      7.05 o 
   4   7   5      533.15      540.68     23.02 o 
   5   7   5        2.46        2.49      1.92 o 
   6   7   5       49.09       47.15      3.71 o 
   7   7   5       58.20       62.60      4.24 o 
   8   7   5       36.30       44.31      2.18 o 
   9   7   5       50.00       55.63      3.24 o 
  -4   8   5        0.87        1.71      3.57 o 
  -3   8   5        0.62       -1.84      2.65 o 
  -2   8   5      209.77      208.26      6.22 o 
  -1   8   5      449.57      438.44      8.95 o 
   0   8   5       10.85       10.37      2.87 o 
   1   8   5       61.51       52.08      9.56 o 
   2   8   5       31.23       32.80      1.68 o 
   3   8   5       19.52       20.91      2.16 o 
   4   8   5      162.65      170.71      6.70 o 
   5   8   5       46.91       40.02      2.56 o 
   6   8   5      133.43      126.84      4.68 o 
   7   8   5      126.52      119.55      3.45 o 
   8   8   5        3.51        5.62      1.61 o 
   9   8   5        3.75        4.57      1.83 o 
  -2   9   5       85.29       84.78      6.09 o 
  -1   9   5        3.26        5.35      2.83 o 
   0   9   5        0.64        0.90      2.69 o 
   1   9   5       98.17       99.20      5.69 o 
   2   9   5        2.96        3.11      2.42 o 
   3   9   5        7.44       10.50      0.96 o 
   4   9   5       11.05       10.29      2.24 o 
   5   9   5       22.58       20.92      3.61 o 
   6   9   5        0.44        2.33      1.68 o 
   7   9   5       14.70       11.79      3.08 o 
   8   9   5       63.55       56.84      3.93 o 
  -1  10   5      122.03      127.33     15.62 o 
   0  10   5       41.80       42.99      5.21 o 
   1  10   5        0.47       -3.10      3.10 o 
   2  10   5       45.09       42.79     14.23 o 
   3  10   5       60.42       63.03      4.32 o 
   4  10   5       55.90       80.33     12.40 o 
   5  10   5       71.81       79.14      7.70 o 
   6  10   5       18.43       17.31      3.72 o 
   7  10   5        1.04       12.21      3.19 o 
   8  10   5        2.23       10.62      2.97 o 
   1  11   5      102.13      109.44      7.00 o 
   2  11   5      163.67      145.43      5.67 o 
   3  11   5       79.91       74.63      4.99 o 
   4  11   5       14.27       15.83      2.81 o 
   5  11   5        8.40        8.65      1.49 o 
   6  11   5       25.55       23.15      1.93 o 
  -5 -10   6       15.65       12.43      5.73 o 
  -4 -10   6       59.72       55.72      2.37 o 
  -3 -10   6      170.08      166.24      3.24 o 
  -2 -10   6      144.43      142.07      4.78 o 
  -1 -10   6      269.68      274.65      8.51 o 
  -7  -9   6      145.10      138.73      7.97 o 
  -6  -9   6      163.53      158.22     12.23 o 
  -5  -9   6       49.06       46.85      4.36 o 
  -4  -9   6       23.24       26.38      2.26 o 
  -3  -9   6       44.02       43.81      1.57 o 
  -2  -9   6       81.94       80.98      3.09 o 
  -1  -9   6        3.40        5.59      1.35 o 
   0  -9   6      124.42      115.35      3.65 o 
   1  -9   6      246.10      247.48     14.90 o 
  -8  -8   6        7.06        9.03      4.88 o 
  -7  -8   6        9.43        6.37      4.04 o 
  -6  -8   6       45.30       41.75      4.67 o 
  -5  -8   6      158.82      143.15      2.14 o 
  -4  -8   6       58.43       55.75      1.62 o 
  -3  -8   6        0.28       -0.46      1.10 o 
  -2  -8   6      165.88      163.43      3.75 o 
  -1  -8   6        0.13        2.93      1.76 o 
   0  -8   6        0.58        0.35      1.27 o 
   1  -8   6        3.70        4.44      1.61 o 
   2  -8   6        2.95        3.10      1.07 o 
   3  -8   6       10.85       11.32      3.26 o 
  -8  -7   6      116.95      107.56      8.08 o 
  -7  -7   6       51.81       43.87      5.31 o 
  -6  -7   6        1.00        2.65      3.19 o 
  -5  -7   6      286.14      267.57      8.41 o 
  -4  -7   6      134.59      130.07      2.25 o 
  -3  -7   6       61.42       57.49      2.48 o 
  -2  -7   6       18.46       21.80      1.74 o 
  -1  -7   6       93.47       95.57      2.24 o 
   0  -7   6      866.80      812.00      9.83 o 
   1  -7   6      163.72      164.88      5.32 o 
   2  -7   6       45.03       58.38      4.11 o 
   3  -7   6        7.94        9.32      2.85 o 
   4  -7   6        2.61       -2.12      3.31 o 
  -9  -6   6       90.64       90.43     14.03 o 
  -8  -6   6      181.71      184.83     16.06 o 
  -7  -6   6      113.99      141.90     12.97 o 
  -6  -6   6       66.59       65.24      9.24 o 
  -5  -6   6      474.46      525.37     18.46 o 
  -4  -6   6     1916.97     2014.12     22.88 o 
  -3  -6   6      696.72      723.86      8.99 o 
  -2  -6   6      767.12      747.72     10.40 o 
  -1  -6   6        2.65        2.11      0.88 o 
   0  -6   6        6.67        9.88      1.91 o 
   1  -6   6      216.56      205.19      6.70 o 
   2  -6   6      411.24      401.49      7.27 o 
   3  -6   6      188.51      183.72      5.11 o 
   4  -6   6      129.17      123.18      5.87 o 
   5  -6   6      108.76      100.39      2.51 o 
  -9  -5   6       16.94       17.74      5.20 o 
  -8  -5   6      263.81      271.49     10.96 o 
  -7  -5   6      566.98      565.61     23.91 o 
  -5  -5   6      526.52      507.13     12.39 o 
  -4  -5   6      253.22      250.48      7.24 o 
  -3  -5   6      177.53      161.35      2.66 o 
  -2  -5   6      432.95      397.93      4.17 o 
  -1  -5   6     1047.47     1035.28     13.58 o 
   0  -5   6      531.22      547.92     17.90 o 
   1  -5   6      183.77      191.82      3.75 o 
   2  -5   6      581.57      614.69     10.58 o 
   3  -5   6      583.28      620.82     11.78 o 
   4  -5   6        3.68        3.10      2.21 o 
   5  -5   6       25.87       23.90      3.22 o 
   6  -5   6      104.21      102.87      3.02 o 
  -9  -4   6        9.88        8.92      4.67 o 
  -8  -4   6        0.24        0.74      3.40 o 
  -7  -4   6        0.43        2.44      3.50 o 
  -6  -4   6        8.62       16.67      7.12 o 
  -5  -4   6       16.76       12.21      3.19 o 
  -4  -4   6      202.46      236.43      6.60 o 
  -3  -4   6     1063.80     1077.84     13.02 o 
  -2  -4   6       74.70       81.33      1.24 o 
  -1  -4   6      888.25      859.68      9.69 o 
   0  -4   6      859.28      904.34     26.97 o 
   1  -4   6       33.32       43.99      1.91 o 
   2  -4   6        4.02        4.28      1.89 o 
   3  -4   6       13.99        9.47      2.52 o 
   4  -4   6      548.30      530.62      9.17 o 
   5  -4   6       45.56       44.87      4.51 o 
   6  -4   6       88.98       84.70      5.46 o 
   7  -4   6       49.49       50.01      2.50 o 
  -9  -3   6       47.23       45.78      5.84 o 
  -8  -3   6       20.47       22.20      4.35 o 
  -7  -3   6        0.06       22.09      3.93 o 
  -6  -3   6       64.26       47.50      4.25 o 
  -5  -3   6       44.08       38.25      4.14 o 
  -4  -3   6        3.89        9.34      2.55 o 
  -3  -3   6       80.00       75.59      3.51 o 
  -2  -3   6      185.77      221.47      3.05 o 
  -1  -3   6      801.83      824.23     11.35 o 
   0  -3   6       15.16       18.34      1.33 o 
   1  -3   6     1027.72     1001.55     12.46 o 
   2  -3   6      226.35      231.11     11.40 o 
   3  -3   6       75.38       67.10      2.87 o 
   4  -3   6        0.90        1.69      2.33 o 
   5  -3   6        1.40        0.57      2.01 o 
   6  -3   6        9.52        8.34      1.94 o 
   7  -3   6        0.47        1.12      1.93 o 
  -9  -2   6       41.52       38.03      4.89 o 
  -8  -2   6        2.31        3.19      3.19 o 
  -7  -2   6      187.95      198.99      2.29 o 
  -6  -2   6      400.18      371.18      3.17 o 
  -5  -2   6      739.78      700.93     19.60 o 
  -4  -2   6     1623.97     1615.53     32.12 o 
  -3  -2   6        2.51        9.77      2.02 o 
  -2  -2   6      128.69      147.83      1.41 o 
  -1  -2   6       61.57       78.99      1.97 o 
   0  -2   6     1421.65     1554.89     20.19 o 
   1  -2   6     3136.44     3288.64     49.50 o 
   2  -2   6     1278.51     1389.72     19.65 o 
   3  -2   6      168.43      145.98      5.16 o 
   4  -2   6     1213.23     1210.52     19.52 o 
   5  -2   6        8.35       13.32      5.68 o 
   6  -2   6      280.55      275.30      7.16 o 
   7  -2   6        0.13        0.25      1.47 o 
   8  -2   6        0.08       -1.17      2.09 o 
  -9  -1   6      144.21       17.97      4.04 o 
  -8  -1   6      413.31      400.52      8.38 o 
  -7  -1   6       96.12       94.16      2.10 o 
  -6  -1   6        2.97        2.59      1.06 o 
  -5  -1   6      147.80      169.90      2.33 o 
  -4  -1   6      227.42      235.38      3.18 o 
  -3  -1   6      133.55      164.41      2.13 o 
  -2  -1   6        8.76        9.08      2.66 o 
  -1  -1   6      413.09      325.94      9.10 o 
   0  -1   6     3856.86     3890.71     60.01 o 
   1  -1   6     5483.72     5363.19     90.18 o 
   2  -1   6     3936.18     4393.16     71.87 o 
   3  -1   6      159.56      169.98      3.45 o 
   4  -1   6      210.28      212.75      5.14 o 
   5  -1   6     1089.49     1143.19     17.30 o 
   6  -1   6      625.63      634.92     11.26 o 
   7  -1   6      662.53      629.07      9.70 o 
   8  -1   6       94.11       89.21      3.65 o 
  -8   0   6      260.10      242.91      9.21 o 
  -7   0   6       33.60       32.01      3.93 o 
  -6   0   6      106.31      118.12      6.43 o 
  -5   0   6     1150.50     1088.63     11.76 o 
  -4   0   6     1021.30      964.15      9.83 o 
  -3   0   6     2205.57     2110.08     43.82 o 
  -2   0   6      277.95      144.79      2.54 o 
  -1   0   6     2889.72     2676.45     36.19 o 
   0   0   6        6.69        4.72      1.01 o 
   1   0   6     1076.94     1153.42     32.07 o 
   2   0   6     6355.34     6266.35    114.34 o 
   3   0   6     2176.20     2026.86     30.40 o 
   4   0   6      774.91      649.45     12.93 o 
   5   0   6     2146.04     2043.89     33.55 o 
   6   0   6      556.37      523.88     31.08 o 
   7   0   6      330.73      334.56      5.76 o 
   8   0   6        1.01        1.69      1.68 o 
   9   0   6       91.15       87.49      3.38 o 
  -8   1   6       16.07       15.19      3.72 o 
  -7   1   6      301.47      295.68      4.77 o 
  -6   1   6       80.53       87.15      3.71 o 
  -5   1   6      382.37      388.21      7.09 o 
  -4   1   6      376.93      381.85      4.76 o 
  -3   1   6      233.98      234.50      5.08 o 
  -2   1   6      450.95      415.10     11.40 o 
  -1   1   6     1056.01     1090.15     13.32 o 
   0   1   6     3691.55     3661.59     56.69 o 
   1   1   6        5.69        9.34      1.39 o 
   2   1   6      699.15      621.52     10.77 o 
   3   1   6     1109.63     1117.25     23.05 o 
   4   1   6      194.82      215.73      5.32 o 
   5   1   6       50.69       52.00      3.03 o 
   6   1   6      597.50      610.91      9.36 o 
   7   1   6      438.40      437.44      8.31 o 
   8   1   6       94.30       89.59      4.66 o 
   9   1   6       11.75       16.56      2.26 o 
  -8   2   6       21.25       16.25      2.66 o 
  -7   2   6       27.18       33.78      4.67 o 
  -6   2   6       30.60       35.10      1.72 o 
  -5   2   6        4.08        6.83      1.27 o 
  -4   2   6      250.46      232.97      3.35 o 
  -3   2   6       79.97       63.40      3.72 o 
  -2   2   6      182.95      139.58      2.73 o 
  -1   2   6      382.95      429.39      7.59 o 
   0   2   6      305.66      332.70      5.03 o 
   1   2   6      141.45      157.61      9.75 o 
   2   2   6      129.75       92.77      3.08 o 
   3   2   6      244.03      240.34      7.52 o 
   4   2   6       34.23       34.16      2.16 o 
   5   2   6       42.38       41.50      2.81 o 
   6   2   6       14.84       16.38      2.10 o 
   7   2   6      144.51      148.37      3.58 o 
   8   2   6        8.76        5.51      2.24 o 
   9   2   6       82.89       71.37      5.13 o 
  -7   3   6      173.54      167.38      5.64 o 
  -6   3   6       80.18       74.07      6.27 o 
  -5   3   6      112.90      102.68      2.18 o 
  -4   3   6      493.74      481.36      5.97 o 
  -3   3   6      482.17      430.27      5.65 o 
  -2   3   6      691.20      653.69      6.16 o 
  -1   3   6     1621.21     1506.07     33.24 o 
   0   3   6     1628.67     1646.53     21.82 o 
   1   3   6      196.74      184.43      4.00 o 
   2   3   6       77.73       71.85      3.51 o 
   3   3   6       57.07       72.50      9.62 o 
   4   3   6       34.87       35.60      2.87 o 
   5   3   6      132.42      145.61     11.00 o 
   6   3   6      123.45      121.92      2.99 o 
   7   3   6       53.80       76.79     12.64 o 
   8   3   6        9.72        7.50      2.21 o 
   9   3   6        2.76       -1.36      2.85 o 
  10   3   6        7.80        8.59      2.19 o 
  -7   4   6        5.29        6.69      2.76 o 
  -6   4   6      404.91      396.17     14.28 o 
  -5   4   6      943.11      940.27     19.71 o 
  -4   4   6      511.83      555.40     15.48 o 
  -3   4   6      813.47      903.40      9.50 o 
  -2   4   6      481.87      524.97      5.69 o 
  -1   4   6       21.61       22.34      1.65 o 
   0   4   6     1525.61     1590.74     31.74 o 
   1   4   6     5051.59     5087.42    198.46 o 
   2   4   6     1013.88      960.38     17.70 o 
   3   4   6       76.09       60.11     15.79 o 
   4   4   6      511.39      458.77     13.85 o 
   5   4   6       88.83       83.99      2.92 o 
   6   4   6       38.92       46.28      2.15 o 
   7   4   6       43.92       50.57      2.50 o 
   8   4   6       14.57       16.04      1.88 o 
   9   4   6       53.89       47.68      3.57 o 
  10   4   6       39.47       39.42      4.73 o 
  -6   5   6       31.12       12.85      6.05 o 
  -5   5   6      125.78      115.34      5.42 o 
  -4   5   6      124.34      109.40      4.89 o 
  -3   5   6        7.82        9.98      2.01 o 
  -2   5   6      431.15      400.20      7.51 o 
  -1   5   6     2302.56     2221.30     33.39 o 
   0   5   6      318.10      281.22     11.62 o 
   1   5   6     2912.95     3140.32     71.83 o 
   2   5   6      372.75      394.99     11.21 o 
   3   5   6        5.09        8.80      1.25 o 
   4   5   6      126.99      127.02      2.74 o 
   5   5   6      952.61      972.12     26.31 o 
   6   5   6      928.55      991.86     16.15 o 
   7   5   6       66.52       93.01      6.85 o 
   8   5   6      260.41      256.47     14.24 o 
   9   5   6       27.13       23.64      2.89 o 
  10   5   6        6.94        5.88      4.67 o 
  -5   6   6       44.67       43.87      7.86 o 
  -4   6   6      183.18      188.66      7.13 o 
  -3   6   6        0.81        4.65      2.16 o 
  -2   6   6       77.61       92.28      5.91 o 
  -1   6   6        9.69       10.27      2.04 o 
   0   6   6       12.85        5.71      5.52 o 
   1   6   6      183.40      219.01      3.74 o 
   2   6   6     1658.28     1671.75     23.08 o 
   3   6   6      688.57      630.56      8.82 o 
   4   6   6      566.66      521.59     13.50 o 
   5   6   6     1183.04     1231.69     29.56 o 
   6   6   6     1451.63     1466.91     19.52 o 
   7   6   6        1.72        4.57      2.31 o 
   8   6   6        2.53        2.30      1.44 o 
   9   6   6       36.83       39.51      3.13 o 
  10   6   6       75.07       66.19      3.51 o 
  -4   7   6        0.66        3.98      3.30 o 
  -3   7   6       70.69       66.35      4.87 o 
  -2   7   6      360.52      349.89      9.11 o 
  -1   7   6        1.33        0.57      1.83 o 
   0   7   6      214.78      211.10      6.10 o 
   1   7   6       30.56       32.88      2.66 o 
   2   7   6      604.12      638.49      8.93 o 
   3   7   6        0.01       -0.19      1.06 o 
   4   7   6       62.81       59.38      2.23 o 
   5   7   6       88.36       85.51      2.54 o 
   6   7   6      321.90      316.35      5.04 o 
   7   7   6      336.90      360.32      5.69 o 
   8   7   6        0.36       -1.12      1.81 o 
   9   7   6       32.72       26.86      2.68 o 
  -3   8   6       15.68        9.40      3.64 o 
  -2   8   6       53.44       49.61      6.16 o 
  -1   8   6       32.79       31.46      4.26 o 
   0   8   6      224.81      219.58      6.95 o 
   1   8   6        1.30        3.46      2.09 o 
   2   8   6      239.14      224.55      3.87 o 
   3   8   6      236.41      241.87      6.01 o 
   4   8   6        3.63        2.73      1.98 o 
   5   8   6       11.88        8.65      1.77 o 
   6   8   6        0.42        0.45      1.76 o 
   7   8   6        3.90        1.32      1.72 o 
   8   8   6      113.19      104.80      4.20 o 
   9   8   6       32.94       35.56      2.33 o 
  -2   9   6      265.21      269.97     14.58 o 
  -1   9   6      191.46      202.04     10.75 o 
   0   9   6      163.72      175.64      5.81 o 
   1   9   6      109.83      111.67      4.47 o 
   2   9   6        4.58        5.68      2.30 o 
   3   9   6       49.33       49.49      2.39 o 
   4   9   6      299.44      303.15      8.15 o 
   5   9   6       65.40       58.77      6.00 o 
   6   9   6      130.52      123.24     11.38 o 
   7   9   6      122.45      122.56      5.85 o 
   8   9   6       56.37       49.84      4.78 o 
  -1  10   6       55.25       57.55      4.84 o 
   0  10   6       75.18       73.79      7.65 o 
   1  10   6      174.35      177.19      6.10 o 
   2  10   6       67.64       73.29      4.67 o 
   3  10   6      143.14      143.27      6.30 o 
   4  10   6      127.38      125.87      4.45 o 
   5  10   6       15.70       34.67     11.95 o 
   6  10   6        7.32        6.35      2.09 o 
   7  10   6        1.45        0.00      2.55 o 
   2  11   6        4.60        2.93      2.73 o 
   3  11   6       41.53       33.25      4.75 o 
   4  11   6        0.19        1.03      2.19 o 
   5  11   6       41.25       41.24      5.39 o 
   6  11   6        2.84        1.41      1.69 o 
  -4 -10   7        6.46       10.09      4.99 o 
  -3 -10   7        7.91        8.71      1.28 o 
  -2 -10   7        0.77        3.56      2.02 o 
  -6  -9   7        0.21        1.59      3.40 o 
  -5  -9   7      110.30      105.75      9.88 o 
  -4  -9   7       80.05       75.42      2.24 o 
  -3  -9   7       39.35       41.15      4.62 o 
  -2  -9   7        5.94        7.86      1.65 o 
  -1  -9   7        0.13       -0.74      1.73 o 
   0  -9   7        1.50        1.99      1.95 o 
   1  -9   7        0.40       -2.76      3.40 o 
  -7  -8   7       55.18       71.07     10.94 o 
  -6  -8   7       13.34       15.82      4.04 o 
  -5  -8   7       99.30       95.01      5.63 o 
  -4  -8   7       86.59       91.28      2.24 o 
  -3  -8   7       22.57       24.59      2.44 o 
  -2  -8   7       20.85       15.86      1.81 o 
  -1  -8   7      170.90      185.21      3.74 o 
   0  -8   7      211.15      209.89      3.37 o 
   1  -8   7      293.40      295.54      4.37 o 
   2  -8   7      245.20      268.64      9.74 o 
  -8  -7   7        2.10        1.38      4.04 o 
  -7  -7   7       52.20       55.14      5.84 o 
  -6  -7   7       18.37       16.36      7.22 o 
  -5  -7   7        2.02        3.29      5.42 o 
  -4  -7   7       29.45       30.39      1.03 o 
  -3  -7   7      520.59      544.48      7.27 o 
  -2  -7   7      234.36      245.11      4.58 o 
  -1  -7   7       79.56       76.97      1.88 o 
   0  -7   7      541.20      530.75      6.37 o 
   1  -7   7      118.39      123.23      4.68 o 
   2  -7   7      250.95      252.78     16.12 o 
   3  -7   7      513.51      553.40     13.18 o 
   4  -7   7      208.43      203.12      6.87 o 
  -8  -6   7        3.82       -1.59      4.04 o 
  -7  -6   7        7.75       13.91      4.46 o 
  -6  -6   7      290.41      306.96     10.22 o 
  -5  -6   7      145.64      141.86      6.38 o 
  -4  -6   7      126.19      126.48      1.66 o 
  -3  -6   7        1.70        1.60      0.93 o 
  -2  -6   7       97.70       90.50      2.31 o 
  -1  -6   7       26.04       27.41      2.33 o 
   0  -6   7      148.34      149.56      3.51 o 
   1  -6   7      450.93      471.54     15.36 o 
   2  -6   7      450.59      470.40     12.20 o 
   3  -6   7      200.72      226.02      7.12 o 
   4  -6   7      206.49      213.39      7.94 o 
   5  -6   7       12.19       13.84      3.49 o 
  -9  -5   7        9.61       12.11      5.20 o 
  -8  -5   7       24.74       21.88      5.20 o 
  -7  -5   7       33.35       35.90      5.74 o 
  -6  -5   7       34.56       43.23      4.89 o 
  -5  -5   7        8.33        8.28      3.29 o 
  -4  -5   7        0.22        1.17      4.46 o 
  -3  -5   7       72.73       71.72      4.14 o 
  -2  -5   7      362.23      373.87      5.59 o 
  -1  -5   7       82.56       91.13      2.03 o 
   0  -5   7        0.98       -0.02      1.83 o 
   1  -5   7      204.86      201.69      5.80 o 
   2  -5   7       28.43       32.26      2.51 o 
   3  -5   7        2.59        4.89      2.21 o 
   4  -5   7       24.91       33.09      5.65 o 
   5  -5   7       20.65       22.35      3.37 o 
   6  -5   7       35.26       39.71      3.56 o 
  -9  -4   7      102.41       87.46     12.97 o 
  -8  -4   7       76.96       88.72     11.58 o 
  -7  -4   7      101.49       80.78      6.27 o 
  -6  -4   7      256.24      239.00      8.94 o 
  -5  -4   7        2.74        8.39      3.29 o 
  -4  -4   7        8.46       12.85      2.97 o 
  -3  -4   7        6.18        1.67      1.88 o 
  -2  -4   7      347.24      380.52      4.33 o 
  -1  -4   7      108.05      113.23      2.42 o 
   0  -4   7      467.61      511.09      7.39 o 
   1  -4   7      553.43      515.22      6.99 o 
   2  -4   7      120.16      129.64      4.52 o 
   3  -4   7       57.14       72.50      3.75 o 
   4  -4   7       28.01       17.72      3.43 o 
   5  -4   7        2.54        2.58      3.98 o 
   6  -4   7        2.61        1.60      1.42 o 
  -9  -3   7      141.77      134.27      8.08 o 
  -8  -3   7       23.02       33.56      4.89 o 
  -7  -3   7        1.59       -0.32      4.99 o 
  -6  -3   7       72.67       66.84      5.21 o 
  -5  -3   7     1372.13     1453.03     31.81 o 
  -4  -3   7     2106.71     2158.32     46.52 o 
  -3  -3   7      914.82      883.56     32.87 o 
  -2  -3   7     1482.05     1442.82     22.23 o 
  -1  -3   7     1146.88     1194.22     14.67 o 
   0  -3   7        7.61        2.12      1.24 o 
   1  -3   7      118.50      119.54      2.70 o 
   2  -3   7      641.10      622.19     13.81 o 
   3  -3   7      334.13      333.14      6.91 o 
   4  -3   7        3.01        3.69      1.98 o 
   5  -3   7      130.74      132.07      5.76 o 
   6  -3   7        8.46       11.83      2.80 o 
   7  -3   7       14.56       18.33      2.14 o 
  -9  -2   7       12.32       13.59      7.43 o 
  -8  -2   7      160.69      151.52      7.12 o 
  -7  -2   7      182.51      160.08      6.70 o 
  -6  -2   7      318.49      283.70     13.10 o 
  -5  -2   7      548.51      576.58     12.72 o 
  -4  -2   7      799.83      860.99     17.16 o 
  -3  -2   7      442.26      488.65      6.79 o 
  -2  -2   7       66.22       62.52      1.38 o 
  -1  -2   7     3023.79     3240.21     48.90 o 
   0  -2   7     4953.97     4856.90     79.76 o 
   1  -2   7      321.76      266.03      4.48 o 
   2  -2   7     2169.86     2109.01     52.38 o 
   3  -2   7      349.38      364.94      5.94 o 
   4  -2   7      107.70       96.44      4.35 o 
   5  -2   7       49.55       53.44      3.24 o 
   6  -2   7      256.62      270.58     20.38 o 
   7  -2   7       69.40       72.02      3.74 o 
   8  -2   7       10.95       10.38      2.47 o 
  -9  -1   7       24.81       23.90      4.25 o 
  -8  -1   7       25.99       29.31      4.25 o 
  -7  -1   7       19.90       19.28      5.42 o 
  -6  -1   7      214.93      227.00      2.83 o 
  -5  -1   7       11.19       12.03      0.68 o 
  -4  -1   7      296.09      317.83      3.61 o 
  -3  -1   7     1575.87     1631.23     22.42 o 
  -2  -1   7      460.17      387.81      7.70 o 
  -1  -1   7      838.80      785.25      9.76 o 
   0  -1   7     3068.18     3096.06     46.43 o 
   1  -1   7      708.06      711.42      8.93 o 
   2  -1   7      472.02      569.64      7.71 o 
   3  -1   7      603.43      616.46     14.30 o 
   4  -1   7      915.86      928.90     14.87 o 
   5  -1   7      323.83      328.52      6.63 o 
   6  -1   7      791.39      740.49     16.32 o 
   7  -1   7      530.41      550.80     12.94 o 
   8  -1   7        4.18        1.40      2.61 o 
  -8   0   7       50.66       52.09      1.79 o 
  -7   0   7        4.33        5.11      0.85 o 
  -6   0   7       39.94       37.99      1.96 o 
  -5   0   7      716.94      692.45     10.09 o 
  -4   0   7       43.19       48.67      1.50 o 
  -3   0   7        0.13       -0.25      0.66 o 
  -2   0   7       27.81       38.19      3.13 o 
  -1   0   7      215.20      222.75      2.85 o 
   0   0   7      203.19      183.29      3.34 o 
   1   0   7     1307.28     1306.47     19.74 o 
   2   0   7     1192.22     1216.46     16.49 o 
   3   0   7     1593.41     1534.03     21.84 o 
   4   0   7       20.37       21.96      2.25 o 
   5   0   7       57.00       49.08      3.47 o 
   6   0   7        0.22       -0.14      2.14 o 
   7   0   7      893.54      907.59     13.75 o 
   8   0   7       48.69       39.47      6.02 o 
   9   0   7        1.41        1.82      2.58 o 
  -8   1   7       67.69       66.22      3.45 o 
  -7   1   7      105.36      110.73      3.54 o 
  -6   1   7      481.08      478.38      6.78 o 
  -5   1   7        7.46        8.00      0.93 o 
  -4   1   7     1436.32     1393.14     15.74 o 
  -3   1   7      534.81      496.96      5.47 o 
  -2   1   7      270.18      289.77      5.23 o 
  -1   1   7        4.03       13.26      1.26 o 
   0   1   7      188.03      197.25      3.89 o 
   1   1   7      745.74      777.46     12.48 o 
   2   1   7       21.75       15.58      3.15 o 
   3   1   7      159.44      132.06      7.19 o 
   4   1   7      564.74      556.12     13.86 o 
   5   1   7        2.79        3.14      2.44 o 
   6   1   7       67.99       64.41      3.32 o 
   7   1   7       24.96       28.84      4.95 o 
   8   1   7        9.48       11.39      2.58 o 
   9   1   7       19.44       16.37      3.36 o 
  -8   2   7      415.03      442.42      8.11 o 
  -7   2   7      444.13      461.49     11.67 o 
  -6   2   7      276.13      269.99      7.23 o 
  -5   2   7      400.37      412.99      4.99 o 
  -4   2   7      299.83      318.74      3.94 o 
  -3   2   7     2049.70     2104.10     31.90 o 
  -2   2   7      814.62      837.69     10.71 o 
  -1   2   7     1845.59     1795.86     23.71 o 
   0   2   7      197.80      140.36      2.77 o 
   1   2   7     2038.16     1908.33     30.02 o 
   2   2   7      135.40      130.79      8.20 o 
   3   2   7       11.50        8.92      2.31 o 
   4   2   7      324.92      323.10      6.94 o 
   5   2   7      323.44      337.65      8.96 o 
   6   2   7      137.34      133.40      4.04 o 
   7   2   7      401.05      355.91      8.63 o 
   8   2   7      225.75      236.58      4.98 o 
   9   2   7      127.84      119.32      4.42 o 
  -7   3   7      271.03      280.06      5.37 o 
  -6   3   7      324.73      314.01      5.45 o 
  -5   3   7      885.47      905.07     10.96 o 
  -4   3   7     1758.85     1774.72     20.89 o 
  -3   3   7     2098.81     2104.60     25.56 o 
  -2   3   7     1345.57     1341.42     19.52 o 
  -1   3   7     2545.28     2732.08     63.94 o 
   0   3   7      106.24      115.37      2.73 o 
   1   3   7      189.79      214.18      5.38 o 
   2   3   7     1435.40     1412.21     19.67 o 
   3   3   7     1678.73     1725.07     45.16 o 
   4   3   7     1342.34     1385.33     43.38 o 
   5   3   7      697.36      655.35     10.29 o 
   6   3   7      148.34      144.31      3.40 o 
   7   3   7        2.71        2.20      1.56 o 
   8   3   7      100.38      104.61      3.75 o 
   9   3   7      148.42      137.42      6.38 o 
  -7   4   7      117.69      117.55      4.78 o 
  -6   4   7      106.77      101.74      7.49 o 
  -5   4   7      106.22      112.76      4.89 o 
  -4   4   7      150.30      183.11      5.37 o 
  -3   4   7       22.45       22.69      1.35 o 
  -2   4   7       31.36       34.50      3.05 o 
  -1   4   7      329.66      324.79      7.89 o 
   0   4   7     5519.72     5638.09    145.98 o 
   1   4   7      567.58      522.00     16.60 o 
   2   4   7        3.82        5.60      1.91 o 
   3   4   7      231.82      216.79     10.07 o 
   4   4   7        1.21        2.74      1.83 o 
   5   4   7        5.82        4.64      1.61 o 
   6   4   7       33.27       33.99      2.48 o 
   7   4   7       99.75       98.62      3.83 o 
   8   4   7       32.67       40.82      3.30 o 
   9   4   7       64.47       68.04      2.93 o 
  -6   5   7        0.04       -0.82      1.90 o 
  -5   5   7       20.89       28.49      2.72 o 
  -4   5   7        5.73        3.92      2.51 o 
  -3   5   7      209.59      211.63      7.82 o 
  -2   5   7       50.80       46.90      2.29 o 
  -1   5   7       60.87       55.67      3.45 o 
   0   5   7       91.74       72.82      4.47 o 
   1   5   7        1.10        0.53      2.65 o 
   2   5   7       25.86       33.20      3.93 o 
   3   5   7       27.21       26.53      7.06 o 
   4   5   7       33.34       30.35      2.06 o 
   5   5   7       15.75       14.94      3.01 o 
   6   5   7       73.48       68.89      4.15 o 
   7   5   7       24.42       22.31      2.44 o 
   8   5   7       55.67       61.44     10.78 o 
   9   5   7       49.58       43.74      3.89 o 
  -5   6   7        7.36        5.80      2.42 o 
  -4   6   7       12.05       13.07      3.07 o 
  -3   6   7      377.78      351.77      9.96 o 
  -2   6   7      202.25      211.25      4.97 o 
  -1   6   7      141.22      147.85      5.13 o 
   0   6   7      758.10      762.81      9.23 o 
   1   6   7       27.86       33.72      1.74 o 
   2   6   7        3.12        4.61      2.50 o 
   3   6   7        2.28        2.66      1.34 o 
   4   6   7       68.12       66.51      2.29 o 
   5   6   7     1402.83     1348.11     17.58 o 
   6   6   7       55.11       56.13      2.72 o 
   7   6   7       30.29       36.98      2.29 o 
   8   6   7        2.02        5.02      2.15 o 
   9   6   7        3.17        1.74      1.79 o 
  -4   7   7      116.52      121.21      5.76 o 
  -3   7   7      134.75      134.03      4.89 o 
  -2   7   7       39.56       44.21      3.36 o 
  -1   7   7        1.59        1.48      1.96 o 
   0   7   7        9.55       10.47      2.32 o 
   1   7   7     1100.04     1113.27     14.07 o 
   2   7   7      533.06      551.56      8.49 o 
   3   7   7      704.70      689.47     12.09 o 
   4   7   7      658.01      658.45      8.28 o 
   5   7   7      159.12      176.96      4.41 o 
   6   7   7        0.44        0.05      1.34 o 
   7   7   7        0.34        3.86      2.06 o 
   8   7   7       56.09       61.08      5.28 o 
   9   7   7       27.12       31.50      2.47 o 
  -3   8   7       34.19       32.40      4.71 o 
  -2   8   7      258.30      256.14     11.29 o 
  -1   8   7      110.50      111.33      4.69 o 
   0   8   7      162.99      166.05      5.10 o 
   1   8   7      173.66      175.05      5.67 o 
   2   8   7      263.62      252.00      4.34 o 
   3   8   7      143.28      138.66      2.82 o 
   4   8   7       28.70       29.85      3.82 o 
   5   8   7       98.63       96.97      3.74 o 
   6   8   7      232.81      239.25      5.92 o 
   7   8   7       15.12       19.87      3.22 o 
   8   8   7      331.93      314.60      5.87 o 
   9   8   7       30.07       27.08      2.48 o 
  -2   9   7       34.26       38.84      4.25 o 
  -1   9   7       43.74       48.05      4.25 o 
   0   9   7       62.47       55.29      4.13 o 
   1   9   7        1.28        2.12      2.72 o 
   2   9   7       13.61       16.16      3.81 o 
   3   9   7      134.73      145.71      4.36 o 
   4   9   7      298.26      317.53     25.02 o 
   5   9   7       42.10       43.88      2.63 o 
   6   9   7       17.77       61.24     22.99 o 
   7   9   7        0.27       -0.03      1.68 o 
   8   9   7        9.18       11.14      3.61 o 
   0  10   7       59.01       65.36      6.69 o 
   1  10   7      155.55      155.93      8.08 o 
   2  10   7        4.16        3.81      3.00 o 
   3  10   7        0.05       -0.82      2.53 o 
   4  10   7        0.37        0.79      1.91 o 
   5  10   7       11.44        8.19      2.57 o 
   6  10   7        1.70       -1.27      1.57 o 
   7  10   7        6.20        4.50      2.34 o 
   2  11   7        0.92        3.30      3.32 o 
   3  11   7       18.80       23.01      3.99 o 
   4  11   7        0.04        1.56      2.83 o 
   5  11   7        4.84        1.20      1.81 o 
   6  11   7        6.08        9.34      4.14 o 
  -6  -9   8       74.75       81.71      6.37 o 
  -5  -9   8      126.31      125.53      6.48 o 
  -4  -9   8      106.63      103.20      5.42 o 
  -3  -9   8       77.98       84.53      4.15 o 
  -2  -9   8       20.60       25.49      3.19 o 
  -1  -9   8       26.24       26.73      2.32 o 
   0  -9   8      203.63      198.28      4.63 o 
  -7  -8   8        9.06       10.30      4.57 o 
  -6  -8   8        1.63        4.67      6.48 o 
  -5  -8   8      121.30      127.45     10.95 o 
  -4  -8   8       37.29       41.26      3.69 o 
  -3  -8   8       73.13       79.66      3.76 o 
  -2  -8   8      174.68      184.92      4.30 o 
  -1  -8   8      333.42      317.85      6.30 o 
   0  -8   8      196.38      183.99      3.55 o 
   1  -8   8      319.76      313.02      5.21 o 
   2  -8   8       60.49       56.24      7.97 o 
  -8  -7   8        2.61        1.38      4.25 o 
  -7  -7   8        0.55        1.38      3.82 o 
  -6  -7   8       19.80       14.97      4.14 o 
  -5  -7   8      419.30      410.88     11.83 o 
  -4  -7   8      382.75      391.11      8.08 o 
  -3  -7   8       22.33       25.49      2.19 o 
  -2  -7   8        5.74        3.13      2.01 o 
  -1  -7   8       24.97       29.58      4.37 o 
   0  -7   8       46.81       46.18      3.35 o 
   1  -7   8        7.82       12.05      2.80 o 
   2  -7   8      130.70      123.11     10.63 o 
   3  -7   8      241.90      253.46      8.49 o 
  -8  -6   8        0.43        3.08      4.35 o 
  -7  -6   8        0.46        1.38      3.72 o 
  -6  -6   8        0.14        3.72      3.61 o 
  -5  -6   8        1.34       17.63      6.90 o 
  -4  -6   8       27.63       22.40      0.80 o 
  -3  -6   8      392.51      422.20      6.43 o 
  -2  -6   8      114.27      117.01      3.82 o 
  -1  -6   8        3.70        4.86      1.41 o 
   0  -6   8      302.54      281.53      5.56 o 
   1  -6   8       29.63       26.12      2.36 o 
   2  -6   8       18.30       18.62      3.72 o 
   3  -6   8        8.54        7.74      3.22 o 
   4  -6   8        3.68        5.76      3.07 o 
   5  -6   8       18.18       21.73      5.10 o 
  -8  -5   8       46.74       48.86      6.37 o 
  -7  -5   8      644.15      657.35     18.79 o 
  -6  -5   8      302.17      282.83      9.90 o 
  -5  -5   8       97.62       87.48      9.25 o 
  -4  -5   8        5.22        6.69      2.87 o 
  -3  -5   8      531.77      495.08      6.16 o 
  -2  -5   8      394.85      360.74      6.48 o 
  -1  -5   8      171.84      178.22      3.46 o 
   0  -5   8      301.69      332.52      4.92 o 
   1  -5   8      222.99      231.53      5.16 o 
   2  -5   8     1012.49      956.16     16.49 o 
   3  -5   8      189.12      205.17      6.44 o 
   4  -5   8       29.74       36.89      3.45 o 
   5  -5   8       65.18       63.15      7.86 o 
  -8  -4   8      106.85      112.76      7.55 o 
  -7  -4   8      216.52      230.55      9.47 o 
  -6  -4   8      462.88      492.23     13.65 o 
  -5  -4   8      238.13      252.71      8.30 o 
  -4  -4   8      284.50      300.72      8.52 o 
  -3  -4   8     1905.21     1962.23     30.92 o 
  -2  -4   8     3145.95     3265.12     41.20 o 
  -1  -4   8      717.49      729.87     20.03 o 
   0  -4   8      578.30      555.06      7.95 o 
   1  -4   8       46.46       54.80      2.24 o 
   2  -4   8       51.19       36.64      3.02 o 
   3  -4   8      351.24      321.17      6.28 o 
   4  -4   8      629.69      609.82     12.43 o 
   5  -4   8      171.12      185.56      7.18 o 
   6  -4   8      100.07       99.06      7.92 o 
  -9  -3   8        4.77        6.58      7.75 o 
  -8  -3   8       37.06       44.29      5.42 o 
  -7  -3   8       74.54       63.01      5.31 o 
  -6  -3   8      986.34      925.24     21.66 o 
  -5  -3   8     1079.32     1070.05     24.28 o 
  -4  -3   8      802.89      808.82     17.79 o 
  -3  -3   8      321.73      306.19      3.66 o 
  -2  -3   8      396.83      380.66      4.24 o 
  -1  -3   8      397.95      362.60      4.78 o 
   0  -3   8      527.08      532.53      6.64 o 
   1  -3   8     1898.47     1908.66     26.92 o 
   2  -3   8      179.27      193.59      3.92 o 
   3  -3   8      136.74      142.54      3.85 o 
   4  -3   8      354.45      371.28      7.05 o 
   5  -3   8      231.54      237.96      6.15 o 
   6  -3   8        1.81        3.20      2.81 o 
   7  -3   8        6.20        5.82      4.14 o 
  -8  -2   8       26.44       31.97      4.67 o 
  -7  -2   8       14.33       19.75      7.01 o 
  -6  -2   8      112.41       89.72      5.10 o 
  -5  -2   8        1.48        0.00      4.04 o 
  -4  -2   8        0.12       -0.42      2.34 o 
  -3  -2   8        8.47        7.99      0.53 o 
  -2  -2   8      360.02      371.60      8.70 o 
  -1  -2   8      159.06      164.29      4.04 o 
   0  -2   8       85.76       87.23      2.76 o 
   1  -2   8      294.19      283.54      4.29 o 
   2  -2   8      143.00      151.79      3.41 o 
   3  -2   8       84.37       99.85      4.05 o 
   4  -2   8       15.63       22.19      6.80 o 
   5  -2   8       90.12       95.96      4.15 o 
   6  -2   8      130.47      131.03      6.91 o 
   7  -2   8       17.24       17.07      2.79 o 
   8  -2   8       22.43       20.89      3.15 o 
  -8  -1   8       40.33       46.10      4.57 o 
  -7  -1   8      182.17      176.20      2.19 o 
  -6  -1   8       36.22       46.49      1.38 o 
  -5  -1   8        0.38        0.06      0.63 o 
  -4  -1   8        0.22        0.50      0.61 o 
  -3  -1   8        4.11        5.33      0.88 o 
  -2  -1   8      498.56      570.64      7.11 o 
  -1  -1   8       68.51       58.70      1.74 o 
   0  -1   8        0.69        2.87      1.33 o 
   1  -1   8     1717.10     1691.85     24.43 o 
   2  -1   8       79.45       73.69      3.83 o 
   3  -1   8      311.67      312.07      5.51 o 
   4  -1   8       62.18       66.28      4.07 o 
   5  -1   8       52.98       51.96      4.03 o 
   6  -1   8       50.44       50.16      4.54 o 
   7  -1   8        6.52        9.27      2.16 o 
   8  -1   8       15.85       12.43      2.36 o 
  -8   0   8       97.46       97.98      5.10 o 
  -7   0   8      112.75      120.52      4.13 o 
  -6   0   8        6.72        4.44      0.91 o 
  -5   0   8        4.01        4.58      0.73 o 
  -4   0   8      701.11      682.28      7.84 o 
  -3   0   8     1496.64     1483.35     26.32 o 
  -2   0   8     1625.17     1632.27     21.37 o 
  -1   0   8       61.20       20.41      1.20 o 
   0   0   8       36.64       28.08      8.93 o 
   1   0   8       57.79       81.60     18.55 o 
   2   0   8     3389.07     3450.47     55.24 o 
   3   0   8     1991.41     1951.06     31.26 o 
   4   0   8      868.79      926.42     13.90 o 
   5   0   8      184.34      178.52      4.80 o 
   6   0   8      460.65      463.53      8.82 o 
   7   0   8        1.91        4.59      2.11 o 
   8   0   8       49.86       58.25      3.60 o 
  -8   1   8       76.47       80.42      2.20 o 
  -7   1   8      352.38      380.25      6.14 o 
  -6   1   8      679.72      683.30      7.84 o 
  -5   1   8      861.83      851.45      9.21 o 
  -4   1   8       16.27       13.88      1.14 o 
  -3   1   8      313.24      322.65      5.12 o 
  -2   1   8      278.17      302.82      8.32 o 
  -1   1   8       21.89       13.31      2.07 o 
   0   1   8       14.15        6.55      1.27 o 
   1   1   8      946.45      908.76     12.63 o 
   2   1   8     2419.83     2319.84     34.29 o 
   3   1   8     2651.72     2644.33     73.29 o 
   4   1   8     1355.66     1426.45     21.54 o 
   5   1   8       15.97       15.25      2.91 o 
   6   1   8      378.00      382.90     15.94 o 
   7   1   8      451.82      439.91      7.33 o 
   8   1   8      297.94      299.64      6.85 o 
   9   1   8      224.82      233.92      5.84 o 
  -7   2   8       20.13       20.01      1.94 o 
  -6   2   8      223.69      217.29      3.66 o 
  -5   2   8       38.40       27.72      1.98 o 
  -4   2   8      132.84      134.89      3.20 o 
  -3   2   8     1475.01     1413.99     15.68 o 
  -2   2   8     1577.13     1495.82     20.62 o 
  -1   2   8      489.26      408.46      6.25 o 
   0   2   8        4.74        3.93      1.30 o 
   1   2   8      645.16      570.61      7.92 o 
   2   2   8        6.31        7.82      1.80 o 
   3   2   8     1151.13     1220.85     51.74 o 
   4   2   8     2351.99     2372.56     37.70 o 
   5   2   8     1411.42     1427.91     33.36 o 
   6   2   8      133.19      122.80      5.95 o 
   7   2   8      388.35      397.50      9.96 o 
   8   2   8       73.85       97.92      4.70 o 
   9   2   8       84.94       76.82      8.64 o 
  -7   3   8        9.57       10.88      2.33 o 
  -6   3   8       27.49       27.37      2.51 o 
  -5   3   8      225.83      232.84      3.20 o 
  -4   3   8       20.74       19.18      1.32 o 
  -3   3   8      280.15      303.32      5.86 o 
  -2   3   8       44.03       35.13      1.91 o 
  -1   3   8        4.39        7.43      4.25 o 
   0   3   8       29.91       32.56      1.94 o 
   1   3   8     1249.80     1314.06     19.62 o 
   2   3   8     1720.28     1823.27     28.97 o 
   3   3   8      263.28      296.62      8.26 o 
   4   3   8      217.34      197.82      4.97 o 
   5   3   8       50.21       44.39      3.10 o 
   6   3   8      165.95      170.18      5.98 o 
   7   3   8        3.64        5.25      2.11 o 
   8   3   8      109.33      108.03      4.91 o 
   9   3   8      136.08      129.46      4.59 o 
  -6   4   8      117.33      129.71      3.92 o 
  -5   4   8      222.82      237.84      3.22 o 
  -4   4   8       46.37       54.26      1.85 o 
  -3   4   8       64.75       71.37      1.99 o 
  -2   4   8      425.24      372.84      4.96 o 
  -1   4   8       70.70       67.38      7.12 o 
   0   4   8      109.34      118.47      5.42 o 
   1   4   8      460.43      410.41      7.99 o 
   2   4   8       27.69       23.06      4.57 o 
   3   4   8       53.97       51.37      3.53 o 
   4   4   8      198.61      169.33      6.39 o 
   5   4   8       28.48       24.19      5.36 o 
   6   4   8      111.02      117.64      3.35 o 
   7   4   8       10.53        9.64      2.18 o 
   8   4   8        0.61        2.15      1.82 o 
   9   4   8        1.63        2.53      1.88 o 
  -6   5   8       15.20       16.05      2.49 o 
  -5   5   8      212.28      212.84      6.55 o 
  -4   5   8      226.55      218.59     10.69 o 
  -3   5   8      131.92      128.61      3.37 o 
  -2   5   8      535.82      537.44     11.82 o 
  -1   5   8     1548.69     1551.59     21.24 o 
   0   5   8      362.73      365.64      9.60 o 
   1   5   8     1158.95     1115.57     18.59 o 
   2   5   8      435.30      432.75     15.59 o 
   3   5   8       73.05       75.57      3.36 o 
   4   5   8        7.02        5.87      2.22 o 
   5   5   8        7.26        7.49      1.82 o 
   6   5   8      342.70      346.16     11.47 o 
   7   5   8       67.94       77.70      4.12 o 
   8   5   8        8.53       12.33      2.05 o 
   9   5   8       14.56       13.80      2.43 o 
  -5   6   8       31.86       31.77      3.08 o 
  -4   6   8      511.12      499.97     11.19 o 
  -3   6   8      729.08      724.17     13.94 o 
  -2   6   8      634.23      658.50     13.68 o 
  -1   6   8      202.39      233.77      5.31 o 
   0   6   8      236.07      250.41      8.41 o 
   1   6   8       29.10       29.95      4.36 o 
   2   6   8      542.52      515.12     11.59 o 
   3   6   8     1907.99     1910.69     24.03 o 
   4   6   8       88.84       88.44      3.83 o 
   5   6   8      141.39      139.33      4.63 o 
   6   6   8       54.52       59.46      3.70 o 
   7   6   8        1.00        2.30      1.69 o 
   8   6   8        0.93        1.30      1.90 o 
   9   6   8        1.56        3.15      2.38 o 
  -4   7   8        3.72       10.06      3.72 o 
  -3   7   8      119.06      102.05      7.55 o 
  -2   7   8       32.80       33.95      3.19 o 
  -1   7   8       54.20       58.31      4.04 o 
   0   7   8      294.97      179.63    131.64 o 
   1   7   8      387.08      374.30      5.85 o 
   2   7   8      231.38      222.77      3.58 o 
   3   7   8      602.97      626.64     10.72 o 
   4   7   8       66.52       66.65      3.35 o 
   5   7   8       22.81       21.76      2.11 o 
   6   7   8       10.24       10.58      2.65 o 
   7   7   8      281.75      296.40      5.51 o 
   8   7   8      107.25      108.54      3.82 o 
   9   7   8       21.73       22.66      2.79 o 
  -3   8   8       20.42       21.45      3.42 o 
  -2   8   8       62.85       76.21      8.98 o 
  -1   8   8       17.39       14.08      3.57 o 
   0   8   8        8.05        8.86      3.40 o 
   1   8   8       13.92       11.20      1.33 o 
   2   8   8       13.86       15.73      1.03 o 
   3   8   8       18.31       19.67      5.68 o 
   4   8   8      401.78      383.95      7.97 o 
   5   8   8       77.43       73.61      4.35 o 
   6   8   8      142.30      146.44     10.76 o 
   7   8   8       69.62       65.45      3.71 o 
   8   8   8      171.77      147.35      4.77 o 
   9   8   8        1.24        2.29      4.09 o 
  -2   9   8       15.13       21.64      3.75 o 
  -1   9   8      107.95       94.83      6.51 o 
   0   9   8       98.53      100.06      6.25 o 
   1   9   8        0.17        2.63      3.28 o 
   2   9   8       42.90       40.96      3.24 o 
   3   9   8        2.99        2.95      2.07 o 
   4   9   8       29.62       28.83      3.51 o 
   5   9   8       10.80        9.15      5.31 o 
   6   9   8       25.28       15.73      2.68 o 
   7   9   8        2.04        1.18      1.63 o 
   8   9   8       72.18       72.00      7.15 o 
   0  10   8       85.62       83.03      9.40 o 
   1  10   8       47.73       51.56      5.62 o 
   2  10   8       82.46       99.59      6.22 o 
   3  10   8       22.87       13.09     11.26 o 
   4  10   8       23.47       27.57      3.24 o 
   5  10   8       23.98       19.12      2.16 o 
   6  10   8        2.91        1.05      2.44 o 
   7  10   8        0.47        0.71      2.16 o 
   2  11   8       42.10       55.55      7.33 o 
   3  11   8        6.11        7.54      4.02 o 
   4  11   8        2.41       -0.97      2.47 o 
   5  11   8       45.91       50.03      6.27 o 
  -5  -9   9        0.24        2.12      5.95 o 
  -4  -9   9        1.93        4.88      3.08 o 
  -3  -9   9       21.06       23.64      3.13 o 
  -2  -9   9        5.89       16.57      7.01 o 
  -1  -9   9       10.44       14.57      7.33 o 
  -6  -8   9       28.43       20.61      4.67 o 
  -5  -8   9        8.57        3.82      3.40 o 
  -4  -8   9        6.84        6.37      3.19 o 
  -3  -8   9        6.06        7.15      3.19 o 
  -2  -8   9        0.23        0.81      1.35 o 
  -1  -8   9        2.91        1.45      1.53 o 
   0  -8   9       11.11       12.85      3.48 o 
   1  -8   9        3.89        6.08      2.84 o 
   2  -8   9        5.15        5.47      2.62 o 
  -7  -7   9       10.50        8.71      8.60 o 
  -6  -7   9       20.20       21.56      4.78 o 
  -5  -7   9       15.96       14.76      4.04 o 
  -4  -7   9       56.79       61.84      4.03 o 
  -3  -7   9      418.19      423.70     11.30 o 
  -2  -7   9      288.42      278.92      4.28 o 
  -1  -7   9      107.24       95.80      2.50 o 
   0  -7   9       36.46       44.74      3.07 o 
   1  -7   9        1.20        4.48      2.45 o 
   2  -7   9       29.34       30.86      4.20 o 
   3  -7   9       34.35       26.91      3.56 o 
  -8  -6   9       16.77       18.59      9.77 o 
  -6  -6   9      211.68      236.06     15.53 o 
  -5  -6   9      176.26      168.90      7.55 o 
  -4  -6   9       86.32       80.67      1.10 o 
  -3  -6   9      224.25      219.47      4.29 o 
  -2  -6   9      197.69      193.35      2.89 o 
  -1  -6   9       65.08       67.07      2.44 o 
   0  -6   9        3.67        1.64      1.35 o 
   1  -6   9      387.77      410.30      8.15 o 
   2  -6   9      382.11      392.33      7.63 o 
   3  -6   9      301.25      307.40      7.61 o 
   4  -6   9      260.13      283.03      9.42 o 
  -8  -5   9       51.19       79.04     12.32 o 
  -7  -5   9       69.50       67.36     11.37 o 
  -6  -5   9        0.76       -0.42      3.19 o 
  -5  -5   9       77.03       74.17      5.31 o 
  -4  -5   9       84.03      103.73      5.31 o 
  -3  -5   9       18.67       22.54      0.83 o 
  -2  -5   9      292.86      312.54      3.86 o 
  -1  -5   9     1216.66     1266.94     25.55 o 
   0  -5   9      148.82      161.79      3.97 o 
   1  -5   9       53.06       67.47      6.69 o 
   2  -5   9      426.72      404.96     16.21 o 
   3  -5   9      172.36      149.13      7.98 o 
   4  -5   9      282.63      265.86      7.06 o 
   5  -5   9      471.94      471.98     10.93 o 
  -8  -4   9        1.95        1.81      3.93 o 
  -6  -4   9       22.48       17.74      4.35 o 
  -5  -4   9       71.68       76.72      5.42 o 
  -4  -4   9      528.71      578.13     19.43 o 
  -3  -4   9       19.64       25.89      1.75 o 
  -2  -4   9       49.55       48.74      1.33 o 
  -1  -4   9      183.47      200.91      3.06 o 
   0  -4   9      123.50      114.99      3.62 o 
   1  -4   9       39.77       30.62      2.04 o 
   2  -4   9      307.94      282.32      5.51 o 
   3  -4   9      375.81      416.90     11.24 o 
   4  -4   9      131.31      152.75      5.05 o 
   5  -4   9      131.72      143.60      6.56 o 
   6  -4   9       65.77       76.31      5.11 o 
  -8  -3   9        1.12        3.29      3.82 o 
  -7  -3   9        2.44        2.55      3.40 o 
  -6  -3   9       11.85       14.12      7.22 o 
  -5  -3   9      438.21      444.47     12.69 o 
  -4  -3   9      471.60      502.44     18.25 o 
  -3  -3   9        2.96        4.34      1.05 o 
  -2  -3   9        2.39        5.50      1.86 o 
  -1  -3   9       42.02       46.96      3.56 o 
   0  -3   9      147.24      141.65      5.80 o 
   1  -3   9        0.42        0.99      1.43 o 
   2  -3   9        6.33        9.14      2.38 o 
   3  -3   9       10.02        5.60      1.94 o 
   4  -3   9       40.21       45.87      4.24 o 
   5  -3   9       22.49       32.15      3.43 o 
   6  -3   9       11.16       14.04      4.22 o 
   7  -3   9        7.36        9.34      2.45 o 
  -8  -2   9      219.28      214.99      8.94 o 
  -7  -2   9      244.35      227.20      8.62 o 
  -6  -2   9      181.44      176.79     11.38 o 
  -5  -2   9      309.73      341.96      9.48 o 
  -4  -2   9      447.45      472.57      5.28 o 
  -3  -2   9      189.49      196.72      3.00 o 
  -2  -2   9        7.93        8.83      1.06 o 
  -1  -2   9      112.30      105.32      2.42 o 
   0  -2   9     1543.51     1567.09     29.66 o 
   1  -2   9      201.20      209.74      3.82 o 
   2  -2   9      846.87      853.74     13.55 o 
   3  -2   9      140.98      139.00      6.01 o 
   4  -2   9       40.96       49.75      3.61 o 
   5  -2   9        1.50        0.36      2.51 o 
   6  -2   9       58.42       55.05      5.15 o 
   7  -2   9       53.58       52.37      4.23 o 
  -8  -1   9      174.67      179.28      7.34 o 
  -7  -1   9      169.47      193.65     11.70 o 
  -6  -1   9      122.20      146.66      1.69 o 
  -5  -1   9       12.02       11.78      1.10 o 
  -4  -1   9      753.35      807.42      8.16 o 
  -3  -1   9     3059.73     3323.34     51.15 o 
  -2  -1   9     2352.89     2380.42     33.34 o 
  -1  -1   9     1608.66     1641.56     21.05 o 
   0  -1   9      992.53      997.05     12.61 o 
   1  -1   9      991.78     1031.25     16.92 o 
   2  -1   9        4.12        4.45      2.93 o 
   3  -1   9      259.99      239.21      6.29 o 
   4  -1   9      769.30      789.25     17.05 o 
   5  -1   9       61.75       75.72      6.75 o 
   6  -1   9        4.28        9.96      3.19 o 
   7  -1   9       42.28       42.04      3.85 o 
   8  -1   9        2.11        2.10      2.54 o 
  -8   0   9       29.29       26.13      6.37 o 
  -7   0   9       73.41       73.18      2.36 o 
  -6   0   9      348.57      337.47      3.77 o 
  -5   0   9      343.31      339.63      4.16 o 
  -4   0   9      113.79      110.61      1.56 o 
  -3   0   9      259.46      252.12      4.53 o 
  -2   0   9     1862.70     1967.66     28.83 o 
  -1   0   9      416.75      473.40     10.69 o 
   0   0   9      278.77      257.95      3.92 o 
   1   0   9     2738.76     2724.48     41.07 o 
   2   0   9     2257.61     2217.44     33.48 o 
   3   0   9      299.04      299.08      7.01 o 
   4   0   9      562.39      553.01     10.26 o 
   5   0   9      104.68      109.35      4.86 o 
   6   0   9        2.24        2.72      2.70 o 
   7   0   9       24.03       24.41      3.81 o 
   8   0   9      134.34      135.54      6.74 o 
  -8   1   9      102.32       90.76      7.33 o 
  -7   1   9        1.86        0.63      0.87 o 
  -6   1   9        0.12        0.16      0.82 o 
  -5   1   9       13.50        9.93      1.17 o 
  -4   1   9      152.61      144.74      3.28 o 
  -3   1   9        6.39       10.84      2.12 o 
  -2   1   9      249.14      287.68      8.74 o 
  -1   1   9     1812.06     1854.29     53.31 o 
   0   1   9      161.21      127.56      4.55 o 
   1   1   9       21.33       21.17      1.87 o 
   2   1   9     1054.18     1020.75     18.28 o 
   3   1   9       12.92       25.05      4.78 o 
   4   1   9      166.32      167.38      4.85 o 
   5   1   9      316.44      320.58     11.03 o 
   6   1   9      219.28      206.09      9.10 o 
   7   1   9       65.78       62.57      8.34 o 
   8   1   9       88.08       93.68      4.82 o 
   9   1   9      111.03       99.86      4.39 o 
  -7   2   9       18.79       17.30      1.53 o 
  -6   2   9       53.87       66.69      2.92 o 
  -5   2   9        9.29       11.77      2.01 o 
  -4   2   9       57.76       61.46      2.64 o 
  -3   2   9      264.64      244.57      5.12 o 
  -2   2   9      325.27      348.59     11.09 o 
  -1   2   9      230.96      203.87      5.17 o 
   0   2   9      589.54      640.26      9.74 o 
   1   2   9        0.05        0.49      1.38 o 
   2   2   9       47.66       39.45      3.93 o 
   3   2   9      749.38      772.61     18.61 o 
   4   2   9      238.16      254.09      7.46 o 
   5   2   9       73.47       72.97      4.95 o 
   6   2   9        6.60        4.11      2.27 o 
   7   2   9        9.75        6.72      2.11 o 
   8   2   9        2.17        0.84      2.35 o 
   9   2   9      226.82      206.98      5.71 o 
  -7   3   9        0.79       -0.07      0.95 o 
  -6   3   9      256.63      245.99      6.41 o 
  -5   3   9      239.67      234.79      3.62 o 
  -4   3   9     1217.85     1187.91     24.49 o 
  -3   3   9       55.51       52.21      3.41 o 
  -2   3   9      737.87      691.87      9.91 o 
  -1   3   9      242.53      252.37     10.76 o 
   0   3   9        1.80        6.14      5.20 o 
   1   3   9      378.57      387.07      7.57 o 
   2   3   9      291.44      290.22      6.88 o 
   3   3   9      542.55      626.54     12.35 o 
   4   3   9      345.19      362.92      7.43 o 
   5   3   9       24.35       22.88      2.95 o 
   6   3   9      238.11      252.81     13.68 o 
   7   3   9       12.53        7.49      2.06 o 
   8   3   9        3.53        3.38      2.47 o 
   9   3   9        0.41       -1.30      2.56 o 
  -6   4   9      484.39      523.65     12.31 o 
  -5   4   9      448.79      457.61     10.14 o 
  -4   4   9      300.80      310.23      3.94 o 
  -3   4   9      251.14      279.46      3.42 o 
  -2   4   9      253.65      283.07      5.53 o 
  -1   4   9     1321.71     1339.05     35.49 o 
   0   4   9     1667.33     1636.72     24.17 o 
   1   4   9     1182.71     1229.84     19.89 o 
   2   4   9       16.43       10.16      2.87 o 
   3   4   9     1106.98     1032.39     16.17 o 
   4   4   9       12.65       18.64      4.35 o 
   5   4   9       18.35       12.66      3.24 o 
   6   4   9      207.40      212.20      7.08 o 
   7   4   9      232.40      227.60      8.07 o 
   8   4   9      104.04      102.68      4.66 o 
   9   4   9       53.34       52.85      3.88 o 
  -5   5   9      358.38      349.58      8.25 o 
  -4   5   9      199.25      187.48      2.82 o 
  -3   5   9     1060.36     1061.94     11.74 o 
  -2   5   9     1148.13     1156.52     12.69 o 
  -1   5   9     1407.60     1417.01     31.70 o 
   0   5   9      341.71      352.36     10.02 o 
   1   5   9      352.64      354.12      6.94 o 
   2   5   9      139.37      136.59     12.45 o 
   3   5   9        6.13        9.99      5.84 o 
   4   5   9      969.49     1034.78     47.62 o 
   5   5   9      623.84      658.25     24.37 o 
   6   5   9      206.68      202.41      4.75 o 
   7   5   9      220.31      234.49      5.70 o 
   8   5   9        0.72        1.81      1.81 o 
   9   5   9        3.05        1.55      2.30 o 
  -5   6   9       57.99       64.60      5.68 o 
  -4   6   9       63.91       62.01      5.37 o 
  -3   6   9        9.19       12.56      3.32 o 
  -2   6   9       18.43       30.25      2.81 o 
  -1   6   9       12.32       14.54      2.23 o 
   0   6   9        7.43        4.89      6.16 o 
   1   6   9      328.05      338.06     16.41 o 
   2   6   9      846.57      851.14     17.15 o 
   3   6   9      131.73      129.45      8.24 o 
   4   6   9       49.84       50.03      3.71 o 
   5   6   9        1.02        1.97      1.57 o 
   6   6   9        0.86        2.57      2.25 o 
   7   6   9        2.81        3.15      1.84 o 
   8   6   9       22.27       22.61      3.09 o 
   9   6   9       19.46       30.23      3.95 o 
  -4   7   9        1.63        4.67      3.36 o 
  -3   7   9       53.66       65.98      5.15 o 
  -2   7   9        0.31        0.73      2.52 o 
  -1   7   9       16.41       17.56      3.65 o 
   0   7   9        0.81        0.90      0.28 o 
   1   7   9       25.40       32.82      5.42 o 
   2   7   9       76.89       78.94      3.08 o 
   3   7   9        7.26        7.76      1.49 o 
   4   7   9       65.52       64.70      2.90 o 
   5   7   9        0.08       -0.43      1.72 o 
   6   7   9        0.26        1.53      1.81 o 
   7   7   9        1.54       -0.89      2.35 o 
   8   7   9        5.51        4.36      1.99 o 
   9   7   9        5.19        2.20      2.81 o 
  -3   8   9        8.19        4.39      2.81 o 
  -2   8   9       78.72       76.99      5.79 o 
  -1   8   9      297.29      296.15     16.18 o 
   0   8   9      125.86      124.06      8.45 o 
   1   8   9       95.63       89.05      8.61 o 
   2   8   9      254.08      249.98      4.78 o 
   3   8   9       76.42       72.42      2.82 o 
   4   8   9        4.23        6.07      1.85 o 
   5   8   9       45.52       46.00      4.71 o 
   6   8   9      145.39      142.60      5.48 o 
   7   8   9      291.86      274.80      9.27 o 
   8   8   9       19.90       17.95      2.84 o 
  -2   9   9       34.95       38.56      6.80 o 
  -1   9   9       20.00       17.71      3.60 o 
   0   9   9       42.41       46.70      4.01 o 
   1   9   9        4.78        7.01      3.23 o 
   2   9   9       27.96       20.50      9.24 o 
   3   9   9      410.37      396.82      7.93 o 
   4   9   9      185.29      186.39      5.39 o 
   5   9   9      139.98      131.75      5.24 o 
   6   9   9       70.40       70.24      3.50 o 
   7   9   9       59.83       54.26      4.93 o 
   8   9   9        0.31        0.30      1.71 o 
   0  10   9       93.22       95.05      5.59 o 
   1  10   9       35.26       40.38      4.86 o 
   2  10   9       29.53       37.33      4.48 o 
   3  10   9       25.41       25.49     10.09 o 
   4  10   9       20.64       19.50      4.09 o 
   5  10   9       16.27       15.89      1.87 o 
   6  10   9       49.82       43.86      8.76 o 
   7  10   9       28.82       30.81      2.89 o 
   4  11   9       15.94        5.07      6.32 o 
  -3  -9  10       27.06       34.52      4.04 o 
  -2  -9  10        1.14        0.39      1.40 o 
  -6  -8  10       38.01       33.35      5.52 o 
  -5  -8  10       41.09       51.84      5.31 o 
  -4  -8  10       44.53       53.22      4.99 o 
  -3  -8  10      107.07      102.71      3.65 o 
  -2  -8  10      216.79      197.06      6.28 o 
  -1  -8  10      166.11      145.52      4.52 o 
   0  -8  10       93.54       93.17      4.32 o 
   1  -8  10       81.88       79.41      3.74 o 
  -7  -7  10       22.21       19.75      9.77 o 
  -6  -7  10       85.73       99.57     12.75 o 
  -5  -7  10       72.02       88.19     10.73 o 
  -4  -7  10      215.41      223.51      8.30 o 
  -3  -7  10      197.40      196.58      6.33 o 
  -2  -7  10      174.25      161.73      2.61 o 
  -1  -7  10      141.88      144.82      4.11 o 
   0  -7  10       40.81       44.17      3.01 o 
   1  -7  10       57.50       66.38      3.87 o 
   2  -7  10      265.89      251.51      7.84 o 
   3  -7  10       66.40       65.95      4.42 o 
  -7  -6  10       68.86       66.94      7.01 o 
  -6  -6  10       15.34       17.31      4.89 o 
  -5  -6  10        4.33        3.50      3.61 o 
  -4  -6  10        6.63        6.71      1.07 o 
  -3  -6  10      153.63      138.68      2.70 o 
  -2  -6  10       50.35       58.13      3.74 o 
  -1  -6  10      130.05      132.63      4.51 o 
   0  -6  10      353.81      331.18      8.26 o 
   1  -6  10      271.11      253.06      6.36 o 
   2  -6  10      103.83       97.60      4.95 o 
   3  -6  10      193.58      187.04      5.98 o 
   4  -6  10        7.43        6.44      3.05 o 
  -8  -5  10        2.68       -0.42      4.04 o 
  -7  -5  10        0.47       -1.06      3.72 o 
  -6  -5  10       21.83       14.23      4.46 o 
  -5  -5  10        4.03        4.67      3.50 o 
  -4  -5  10       21.82        5.42      5.95 o 
  -3  -5  10      944.71     1005.10     14.58 o 
  -2  -5  10      318.99      358.93      6.82 o 
  -1  -5  10        3.92        3.48      1.54 o 
   0  -5  10       32.88       32.33      2.46 o 
   1  -5  10        0.50        0.83      1.45 o 
   2  -5  10       42.66       36.25      2.83 o 
   3  -5  10        1.77        0.06      2.67 o 
   4  -5  10       86.06       76.89      4.55 o 
   5  -5  10       82.40       90.26      6.52 o 
  -8  -4  10       31.46       42.70     10.73 o 
  -7  -4  10       27.78       22.52      4.78 o 
  -6  -4  10        0.39       -0.74      3.29 o 
  -5  -4  10       57.25       58.86      5.10 o 
  -4  -4  10       22.83       22.41      4.04 o 
  -3  -4  10      160.49      184.18      5.63 o 
  -2  -4  10       47.05       30.89      1.45 o 
  -1  -4  10      481.62      503.25      6.48 o 
   0  -4  10      166.54      165.04      4.19 o 
   1  -4  10        0.87        2.21      1.94 o 
   2  -4  10       85.13       78.14     11.27 o 
   3  -4  10      105.20       92.45      5.95 o 
   4  -4  10       86.38       83.43      5.48 o 
   5  -4  10       35.08       43.59      4.14 o 
   6  -4  10        6.92       17.31      5.95 o 
  -8  -3  10       44.06       40.05      9.99 o 
  -7  -3  10       40.11       37.18      8.92 o 
  -6  -3  10      259.43      256.20      9.15 o 
  -5  -3  10     1247.09     1250.55     37.62 o 
  -4  -3  10      386.35      406.01     11.09 o 
  -3  -3  10       57.69       52.11      5.55 o 
  -2  -3  10       26.80       38.33      1.84 o 
  -1  -3  10     1046.94      975.36     13.15 o 
   0  -3  10      374.03      367.21     10.88 o 
   1  -3  10      653.77      648.54      9.25 o 
   2  -3  10      442.44      494.78      9.03 o 
   3  -3  10      124.61      151.34      7.81 o 
   4  -3  10      739.09      700.97     14.49 o 
   5  -3  10       81.28       84.27      5.25 o 
   6  -3  10       39.06       46.33      7.44 o 
  -8  -2  10      143.34      139.05      7.87 o 
  -7  -2  10      163.23      166.41     12.76 o 
  -6  -2  10       93.62      113.40      5.95 o 
  -5  -2  10      421.23      440.08     11.62 o 
  -4  -2  10     1043.98      977.27     31.61 o 
  -3  -2  10      313.53      305.75      3.22 o 
  -2  -2  10      815.00      874.23     23.49 o 
  -1  -2  10     1884.19     1836.21     25.93 o 
   0  -2  10     3270.78     3348.92     73.40 o 
   1  -2  10      206.89      212.66      5.80 o 
   2  -2  10      109.57      115.52      4.30 o 
   3  -2  10        3.00        1.74      1.81 o 
   4  -2  10      101.33       75.76      3.62 o 
   5  -2  10      402.78      397.09     10.43 o 
   6  -2  10      343.30      347.48     14.64 o 
   7  -2  10       97.79       93.71     26.36 o 
  -8  -1  10        2.24       -1.38      5.42 o 
  -7  -1  10        6.73        5.95      3.19 o 
  -6  -1  10      130.32      120.68      1.42 o 
  -5  -1  10      295.68      275.72      2.68 o 
  -4  -1  10     1114.29     1076.21     18.65 o 
  -3  -1  10      956.14      975.73     13.70 o 
  -2  -1  10      191.05      177.80      6.28 o 
  -1  -1  10      248.20      246.38      4.06 o 
   0  -1  10      429.68      429.36      7.32 o 
   1  -1  10       81.46       78.38      3.44 o 
   2  -1  10      877.77      840.94     13.99 o 
   3  -1  10      752.26      757.19     13.37 o 
   4  -1  10       45.61       58.40      5.58 o 
   5  -1  10       59.97       59.45      3.60 o 
   6  -1  10       93.84      101.16      4.77 o 
   7  -1  10       66.42       69.76      9.72 o 
   8  -1  10        1.27        0.85      2.33 o 
  -8   0  10        0.02        2.23      2.65 o 
  -7   0  10        3.33        4.67      2.76 o 
  -6   0  10        0.82        2.77      1.12 o 
  -5   0  10       57.90       45.89      1.85 o 
  -4   0  10      262.48      261.48      4.48 o 
  -3   0  10        9.34        8.28      1.59 o 
  -2   0  10        9.73        9.18      2.17 o 
  -1   0  10       10.94       11.79      1.38 o 
   0   0  10       59.94       56.12      2.60 o 
   1   0  10      152.96      160.88      3.79 o 
   2   0  10       59.94       50.06      2.87 o 
   3   0  10        5.96       12.16      2.99 o 
   4   0  10        2.73        2.02      2.75 o 
   5   0  10       98.49      104.07      8.72 o 
   6   0  10        4.66        3.89      3.22 o 
   7   0  10       23.13       24.57      4.48 o 
   8   0  10       34.12       36.09      3.77 o 
  -7   1  10      163.41      161.58      3.02 o 
  -6   1  10      155.12      166.42      3.22 o 
  -5   1  10      144.15      154.41      2.81 o 
  -4   1  10       47.06       52.52      1.64 o 
  -3   1  10       22.03       22.50      2.39 o 
  -2   1  10       48.36       49.96      2.13 o 
  -1   1  10      519.18      521.74      7.29 o 
   0   1  10      773.31      836.59     12.76 o 
   1   1  10      765.03      800.87     12.71 o 
   2   1  10       58.75       63.13      5.63 o 
   3   1  10      514.67      508.89     12.97 o 
   4   1  10        0.42        1.86      2.07 o 
   5   1  10      133.48      133.36      7.28 o 
   6   1  10       24.31       26.83      3.66 o 
   7   1  10       81.64       66.87      5.39 o 
   8   1  10       59.03       63.14      4.23 o 
  -7   2  10        8.34        6.64      1.42 o 
  -6   2  10      126.43      121.62      2.50 o 
  -5   2  10      250.07      234.96      3.12 o 
  -4   2  10      118.80      119.40      2.93 o 
  -3   2  10       44.47       52.57      3.44 o 
  -2   2  10     1416.82     1459.26     34.67 o 
  -1   2  10      799.72      765.40     19.96 o 
   0   2  10      915.59      893.88     13.95 o 
   1   2  10       20.15       11.14      3.44 o 
   2   2  10        4.27        2.06      2.30 o 
   3   2  10      528.02      497.76     15.29 o 
   4   2  10     1599.09     1568.73     35.97 o 
   5   2  10     1017.72     1020.66     19.34 o 
   6   2  10      218.09      218.21      6.86 o 
   7   2  10       42.05       49.14      7.54 o 
   8   2  10      189.00      206.01     12.84 o 
   9   2  10        1.27        0.51      3.16 o 
  -6   3  10      149.30      147.49      6.65 o 
  -5   3  10      489.07      523.05      8.53 o 
  -4   3  10      296.13      300.09      4.67 o 
  -3   3  10     1136.83     1118.25     17.67 o 
  -2   3  10      144.43      132.34      2.75 o 
  -1   3  10      274.51      283.10     12.04 o 
   0   3  10      343.45      326.22      6.82 o 
   1   3  10      102.75       96.60      3.94 o 
   2   3  10      522.07      522.31     10.26 o 
   3   3  10      221.38      235.28      5.83 o 
   4   3  10      974.02      916.87     32.38 o 
   5   3  10      505.14      484.14      9.50 o 
   6   3  10      180.39      188.54      7.08 o 
   7   3  10       74.24       75.48      4.87 o 
   8   3  10      103.88       91.92      4.32 o 
   9   3  10      152.43      146.78      6.73 o 
  -6   4  10        3.50        4.32      2.11 o 
  -5   4  10        0.76        3.29      2.07 o 
  -4   4  10      176.70      165.95      2.64 o 
  -3   4  10       10.63       12.00      1.73 o 
  -2   4  10      130.81      133.50      2.84 o 
  -1   4  10     1637.18     1619.16     43.59 o 
   0   4  10      332.79      329.82      6.33 o 
   1   4  10       92.81       88.80      3.52 o 
   2   4  10      168.30      202.37      6.37 o 
   3   4  10      114.23      105.52      5.32 o 
   4   4  10       16.53       26.17      3.35 o 
   5   4  10      254.76      278.92      8.09 o 
   6   4  10      975.93      977.49     17.21 o 
   7   4  10      165.74      171.78      7.95 o 
   8   4  10       13.14       15.68      2.84 o 
   9   4  10       51.38       64.45      5.19 o 
  -5   5  10        6.26        5.08      2.57 o 
  -4   5  10        2.24        1.47      1.17 o 
  -3   5  10       44.82       41.66      6.27 o 
  -2   5  10       94.39       92.95      2.09 o 
  -1   5  10        0.14       -2.02      2.97 o 
   0   5  10       33.08       31.97      4.46 o 
   1   5  10       16.90       17.88      2.58 o 
   2   5  10       13.52        9.98      2.82 o 
   3   5  10      512.21      541.18     15.70 o 
   4   5  10      185.30      207.61     21.81 o 
   5   5  10       19.17       22.70      3.89 o 
   6   5  10        2.84        0.93      1.76 o 
   7   5  10        1.01        1.12      2.84 o 
   8   5  10       26.17       23.27      2.96 o 
   9   5  10        0.61        1.85      2.51 o 
  -4   6  10      243.59      257.99     26.49 o 
  -3   6  10      216.13      232.17      5.97 o 
  -2   6  10      130.86      138.52      5.27 o 
  -1   6  10        5.98        8.77      1.21 o 
   0   6  10      143.33      140.59      7.13 o 
   1   6  10       53.34       50.47      5.31 o 
   2   6  10       40.38       35.50      3.86 o 
   3   6  10      298.93      293.21      8.35 o 
   4   6  10        6.47       11.14      3.17 o 
   5   6  10      101.30      101.71      3.98 o 
   6   6  10       51.46       58.99      5.04 o 
   7   6  10        3.11        4.27      2.00 o 
   8   6  10        0.08        1.05      2.16 o 
   9   6  10        1.84        2.81      2.54 o 
  -4   7  10        6.43        8.26      3.30 o 
  -3   7  10      245.62      250.54     10.00 o 
  -2   7  10      196.25      193.76      7.29 o 
  -1   7  10      138.54      140.03      4.96 o 
   0   7  10      459.64      485.39      6.13 o 
   1   7  10      457.13        1.28      0.96 o 
   2   7  10      200.30      101.59     77.51 o 
   3   7  10      343.63      343.05      5.16 o 
   4   7  10       64.85       64.60      3.53 o 
   5   7  10       15.50       14.32      1.98 o 
   6   7  10        3.39        2.27      2.52 o 
   7   7  10       52.62       68.50      5.73 o 
   8   7  10       57.26       65.13      3.72 o 
   9   7  10       18.36       18.55      3.78 o 
  -2   8  10      293.73      290.42      9.71 o 
  -1   8  10      326.38      310.44      7.90 o 
   0   8  10      120.22      125.55      5.85 o 
   1   8  10      118.09      129.81      2.62 o 
   2   8  10       68.39       72.18      2.88 o 
   3   8  10        2.30        4.65      2.65 o 
   4   8  10      255.38      244.60      7.00 o 
   5   8  10      320.94      325.45      5.76 o 
   6   8  10        4.67        5.75      2.81 o 
   7   8  10        1.65        5.13      2.12 o 
   8   8  10        4.56        4.17      2.79 o 
  -1   9  10       37.83       39.71      9.88 o 
   0   9  10       34.50       28.99      4.47 o 
   1   9  10       35.88       43.36      3.92 o 
   2   9  10       50.30       52.90      6.69 o 
   3   9  10       62.77       62.95      3.24 o 
   4   9  10        3.04        2.74      1.50 o 
   5   9  10       52.97       55.41     12.91 o 
   6   9  10        1.47        0.10      1.54 o 
   7   9  10        2.94        5.02      2.19 o 
   1  10  10       53.09       48.59      7.12 o 
   2  10  10       16.94       22.86      3.67 o 
   3  10  10        5.70       14.02      5.52 o 
   4  10  10        2.93        2.06      1.23 o 
   5  10  10       19.09       15.20      2.99 o 
   6  10  10       67.96       65.44      5.42 o 
  -5  -8  11       65.10       70.65     11.16 o 
  -4  -8  11       86.42       94.36      6.38 o 
  -3  -8  11      194.79      206.75      8.08 o 
  -2  -8  11      172.92      170.29      5.06 o 
  -1  -8  11       29.45       23.69      1.92 o 
   0  -8  11       20.68       28.10      1.93 o 
  -6  -7  11        1.20       -3.82      4.35 o 
  -5  -7  11       13.44        9.45      4.35 o 
  -4  -7  11        3.91        5.20      3.72 o 
  -3  -7  11       11.49        9.27      2.14 o 
  -2  -7  11        1.65        2.07      1.21 o 
  -1  -7  11       19.56       26.54      2.00 o 
   0  -7  11        3.51        5.64      2.10 o 
   1  -7  11        4.59        6.97      2.16 o 
   2  -7  11       45.99       53.67      4.71 o 
  -7  -6  11        8.11        6.69      4.88 o 
  -6  -6  11      120.33      126.81      8.29 o 
  -5  -6  11      116.39      130.21      7.65 o 
  -4  -6  11       48.91       51.42      5.10 o 
  -3  -6  11       70.54       64.75      1.31 o 
  -2  -6  11       25.16       25.10      1.30 o 
  -1  -6  11        0.17        0.79      1.35 o 
   0  -6  11       31.05       34.96      2.83 o 
   1  -6  11       52.59       55.31      6.43 o 
   2  -6  11       81.47       84.36      6.57 o 
   3  -6  11       13.57       13.08      4.53 o 
  -7  -5  11       25.08       26.02      5.42 o 
  -6  -5  11       72.47       71.40      6.38 o 
  -5  -5  11       12.64       14.12      7.54 o 
  -4  -5  11      123.02      115.77      6.38 o 
  -3  -5  11        8.47        6.87      1.02 o 
  -2  -5  11      310.68      331.88      7.13 o 
  -1  -5  11     1026.67     1023.44     24.24 o 
   0  -5  11      356.88      338.37      5.44 o 
   1  -5  11      173.84      167.43      4.15 o 
   2  -5  11       51.15       66.40      3.43 o 
   3  -5  11        7.92        9.00      2.60 o 
   4  -5  11       91.07       80.30      5.95 o 
  -7  -4  11        5.02        7.11      4.25 o 
  -6  -4  11       47.56       55.45      5.63 o 
  -5  -4  11      221.97      248.56     14.68 o 
  -4  -4  11      478.19      517.81     13.65 o 
  -3  -4  11      163.63      180.14      4.73 o 
  -2  -4  11      200.04      194.16      2.73 o 
  -1  -4  11      162.38      152.42      3.42 o 
   0  -4  11      377.66      362.13      8.06 o 
   1  -4  11      142.19      143.25      8.51 o 
   2  -4  11        8.95       12.95      3.93 o 
   3  -4  11      483.73      502.11     13.60 o 
   4  -4  11      211.01      218.86      7.45 o 
   5  -4  11      211.06      222.88      8.61 o 
  -8  -3  11       44.63       64.48      6.37 o 
  -7  -3  11      102.60      117.33      7.12 o 
  -6  -3  11       30.10       32.29      4.67 o 
  -5  -3  11       32.74       40.26      8.29 o 
  -4  -3  11       32.03       31.02      4.25 o 
  -3  -3  11      208.83      189.91      3.50 o 
  -2  -3  11      298.05      327.59      5.02 o 
  -1  -3  11        5.70        4.38      1.26 o 
   0  -3  11      809.30      806.86     10.96 o 
   1  -3  11      786.69      820.26     13.39 o 
   2  -3  11       35.02       42.73      3.06 o 
   3  -3  11        2.04        1.26      2.41 o 
   4  -3  11      309.65      271.70      6.90 o 
   5  -3  11      123.15      104.72      6.39 o 
   6  -3  11      141.33      138.67      6.59 o 
  -8  -2  11       20.27       27.29      4.99 o 
  -7  -2  11       31.30       21.77      7.97 o 
  -6  -2  11        8.12        8.92      3.50 o 
  -5  -2  11       13.62       13.59      6.37 o 
  -4  -2  11        4.92        3.03      0.50 o 
  -3  -2  11       36.58       41.89      1.44 o 
  -2  -2  11      256.31      264.06      3.24 o 
  -1  -2  11       68.74       70.11      3.09 o 
   0  -2  11       42.12       37.77      3.56 o 
   1  -2  11      135.13      135.99      4.41 o 
   2  -2  11       46.72       49.94      3.25 o 
   3  -2  11        9.15        4.49      2.04 o 
   4  -2  11      237.62      240.64      7.52 o 
   5  -2  11       87.51      112.80      5.13 o 
   6  -2  11       39.43       49.10      4.38 o 
   7  -2  11       19.49       24.46      4.18 o 
  -7  -1  11       25.42       28.25      4.25 o 
  -6  -1  11       32.23       35.37      4.14 o 
  -5  -1  11       13.77       14.69      0.67 o 
  -4  -1  11       64.97       62.38      1.58 o 
  -3  -1  11     1426.91     1438.27     25.56 o 
  -2  -1  11      543.60      588.21      7.73 o 
  -1  -1  11       36.69       42.18      2.44 o 
   0  -1  11       40.49       39.77      3.63 o 
   1  -1  11       85.96       93.43      3.99 o 
   2  -1  11        3.03        7.00      2.04 o 
   3  -1  11       27.21       27.21      2.70 o 
   4  -1  11       90.64      104.01      4.36 o 
   5  -1  11        2.40        2.50      2.80 o 
   6  -1  11       97.91      110.01      6.11 o 
   7  -1  11       15.52       19.29      4.45 o 
  -7   0  11      115.04      111.07      5.42 o 
  -6   0  11      568.02      563.29      6.25 o 
  -5   0  11      330.69      336.07      4.72 o 
  -4   0  11      203.49      215.70      5.34 o 
  -3   0  11      257.44      243.81      6.82 o 
  -2   0  11     1071.52     1083.86     15.97 o 
  -1   0  11      256.16      265.40      4.82 o 
   0   0  11       70.50       67.26      3.01 o 
   1   0  11      427.56      416.61      7.92 o 
   2   0  11     1550.53     1541.94     23.43 o 
   3   0  11      320.72      338.01     10.51 o 
   4   0  11      204.92      202.42      6.77 o 
   5   0  11       58.30       63.75      6.56 o 
   6   0  11        4.24       -0.32      6.48 o 
   7   0  11        6.86        9.93      5.69 o 
   8   0  11       82.88       75.20      6.65 o 
  -7   1  11       95.11      101.06      4.68 o 
  -6   1  11      154.47      170.83      4.15 o 
  -5   1  11      178.03      186.04      3.06 o 
  -4   1  11      194.79      201.48      3.30 o 
  -3   1  11      230.40      243.50      4.95 o 
  -2   1  11     1241.21     1341.94     35.50 o 
  -1   1  11     3235.68     3265.16     91.81 o 
   0   1  11     1721.63     1719.53     37.83 o 
   1   1  11      483.73      481.24      8.95 o 
   2   1  11      555.58      582.08     12.62 o 
   3   1  11      106.52      102.14      5.09 o 
   4   1  11       40.66       31.20      3.06 o 
   5   1  11      254.63      239.74      7.03 o 
   6   1  11      250.22      249.30      8.02 o 
   7   1  11       30.60       34.51      3.70 o 
   8   1  11        2.92        2.46      2.55 o 
  -7   2  11        0.56        2.34      1.60 o 
  -6   2  11       76.69       63.88      2.20 o 
  -5   2  11       97.87       97.83      2.21 o 
  -4   2  11      532.97      530.94      7.79 o 
  -3   2  11      229.42      220.88      4.53 o 
  -2   2  11        2.92        3.19      3.93 o 
  -1   2  11      114.20      102.29      5.42 o 
   0   2  11      763.87      760.95     15.04 o 
   1   2  11      501.51      491.76     12.18 o 
   2   2  11      171.03      177.10      7.98 o 
   3   2  11     1409.82     1428.40     38.66 o 
   4   2  11      556.42      556.70     10.62 o 
   5   2  11        1.90        3.06      3.12 o 
   6   2  11      166.60      184.57      6.89 o 
   7   2  11        1.82        2.55      2.99 o 
   8   2  11        8.53        9.31      2.89 o 
  -6   3  11       31.20       34.46      1.57 o 
  -5   3  11       58.55       53.53      1.74 o 
  -4   3  11       10.21        8.94      1.57 o 
  -3   3  11       28.82       26.17      1.87 o 
  -2   3  11       97.70       95.14      4.57 o 
  -1   3  11        5.46        5.24      2.05 o 
   0   3  11      447.72      475.30      9.24 o 
   1   3  11      671.28      710.16     11.31 o 
   2   3  11        1.79        5.44      2.24 o 
   3   3  11       19.07       33.40      3.23 o 
   4   3  11        0.32        1.49      2.33 o 
   5   3  11        6.30        5.44      3.22 o 
   6   3  11       19.69       16.58      3.94 o 
   7   3  11       97.01       90.28      5.36 o 
   8   3  11       27.12       25.28      3.32 o 
   9   3  11        0.82        0.12      2.46 o 
  -6   4  11        4.82        3.95      4.14 o 
  -5   4  11       28.55       30.94      2.06 o 
  -4   4  11      121.03      138.51      2.88 o 
  -3   4  11        3.90        1.81      1.71 o 
  -2   4  11        0.71        1.95      1.73 o 
  -1   4  11       48.97       49.40      4.36 o 
   0   4  11      549.45      551.50     10.71 o 
   1   4  11      416.37      427.95      7.92 o 
   2   4  11      172.30      178.31      7.50 o 
   3   4  11       78.05       57.57      3.55 o 
   4   4  11       18.40       24.10      3.11 o 
   5   4  11       91.97      105.30      5.85 o 
   6   4  11        0.26        0.12      3.01 o 
   7   4  11        1.51        1.28      2.33 o 
   8   4  11       41.34       35.04      5.28 o 
   9   4  11        0.27        1.78      2.90 o 
  -5   5  11       22.98       15.82      4.67 o 
  -4   5  11      219.16      219.15     10.11 o 
  -3   5  11      348.33      330.51      8.96 o 
  -2   5  11     1175.45     1136.91     18.04 o 
  -1   5  11       10.37        4.89      6.16 o 
   0   5  11      273.32      284.14     15.02 o 
   1   5  11       27.27       30.38     10.68 o 
   2   5  11      109.75      100.16      4.11 o 
   3   5  11      138.61      142.43      5.81 o 
   4   5  11      117.62      134.74      6.49 o 
   5   5  11      381.45      410.96     20.31 o 
   6   5  11       49.95       48.39      3.93 o 
   7   5  11       12.16       16.61      3.01 o 
   8   5  11       26.09       32.93      3.61 o 
   9   5  11        0.22       -0.80      2.14 o 
  -4   6  11      372.14      399.48     12.56 o 
  -3   6  11      269.71      276.22      6.53 o 
  -2   6  11      107.72      114.92      1.81 o 
  -1   6  11      292.11      303.59      6.87 o 
   0   6  11       69.96       61.31      5.63 o 
   1   6  11      724.85      743.69     19.68 o 
   2   6  11      505.98      519.56     26.26 o 
   3   6  11      328.89      329.16     17.05 o 
   4   6  11       65.96       67.83      7.01 o 
   5   6  11       88.73       85.31      4.45 o 
   6   6  11        1.59        2.17      2.13 o 
   7   6  11        8.38       11.70      2.41 o 
   8   6  11       78.02       79.94      4.95 o 
   9   6  11       81.73       84.41      4.05 o 
  -3   7  11      176.79      166.27      7.34 o 
  -2   7  11      183.57      172.95      5.67 o 
  -1   7  11      402.91      407.85     10.13 o 
   0   7  11      274.55      264.86     17.67 o 
   1   7  11      432.57      421.49     13.86 o 
   2   7  11       44.14       40.16     10.30 o 
   3   7  11      102.42       92.10      7.07 o 
   4   7  11        0.67        1.38      1.70 o 
   5   7  11       54.41       54.24      2.96 o 
   6   7  11      315.75      334.83      6.45 o 
   7   7  11       59.03       67.74      5.30 o 
   8   7  11       31.84       30.17      3.46 o 
  -2   8  11        0.28        4.65      3.01 o 
  -1   8  11        8.85        9.95      3.60 o 
   0   8  11        9.91        5.84      4.73 o 
   1   8  11        4.05        5.01      1.32 o 
   2   8  11       30.91       29.58      6.00 o 
   3   8  11       35.21       35.72      4.25 o 
   4   8  11      109.48      111.29      3.58 o 
   5   8  11        5.71        5.15      2.64 o 
   6   8  11        0.50        0.05      1.63 o 
   7   8  11        0.03        2.21      2.73 o 
   8   8  11        4.09        1.66      2.08 o 
  -1   9  11       15.72       16.69      4.28 o 
   0   9  11       12.22        7.36      4.26 o 
   1   9  11        0.10        1.27      2.67 o 
   2   9  11       17.06       21.77     10.73 o 
   3   9  11       64.35       74.87     11.05 o 
   4   9  11       58.26       61.00      2.58 o 
   5   9  11       12.72       13.10      2.21 o 
   6   9  11        0.06       -0.75      1.66 o 
   7   9  11        1.12        0.42      2.12 o 
   1  10  11      142.33      165.74     11.38 o 
   2  10  11       51.25       18.54     22.84 o 
   3  10  11       14.15       14.66      5.73 o 
   4  10  11       54.18       46.85      7.12 o 
   5  10  11       12.17        8.66      2.50 o 
   6  10  11        8.82        3.31      3.05 o 
  -3  -8  12       26.12       32.82      8.39 o 
  -2  -8  12       87.90       85.92      4.36 o 
  -1  -8  12        9.19        5.43      1.61 o 
  -5  -7  12       81.23       69.28      6.80 o 
  -4  -7  12      176.37      179.29      8.72 o 
  -3  -7  12      156.98      157.79      7.55 o 
  -2  -7  12      153.70      145.06      3.49 o 
  -1  -7  12       74.14       70.65      2.80 o 
   0  -7  12        1.83        2.59      2.50 o 
   1  -7  12        4.97        5.66      2.75 o 
  -6  -6  12      133.74      153.60      9.35 o 
  -5  -6  12      148.02      155.54     14.57 o 
  -4  -6  12       46.29       19.76      8.18 o 
  -3  -6  12      120.16      116.53      3.65 o 
  -2  -6  12      180.75      183.25      2.80 o 
  -1  -6  12      230.72      220.71      4.60 o 
   0  -6  12      406.22      347.85      7.21 o 
   1  -6  12      193.03      177.76      9.31 o 
   2  -6  12       63.35       73.18      3.64 o 
   3  -6  12       82.13       84.52      6.80 o 
  -7  -5  12        1.46        3.93      4.57 o 
  -6  -5  12        4.03        4.14      7.54 o 
  -5  -5  12      101.83      117.55     12.86 o 
  -4  -5  12      165.30      198.76      8.61 o 
  -3  -5  12      206.16      219.79      6.34 o 
  -2  -5  12      275.74      285.11      4.34 o 
  -1  -5  12      160.86      160.10      4.88 o 
   0  -5  12      131.30      133.86      3.87 o 
   1  -5  12      114.94      116.37      3.93 o 
   2  -5  12       93.46       87.02      4.54 o 
   3  -5  12       46.58       42.90      4.29 o 
   4  -5  12      197.94      194.76     11.08 o 
  -7  -4  12        4.12        5.52      4.46 o 
  -6  -4  12       27.55       28.46      9.03 o 
  -5  -4  12       35.57       35.80      5.10 o 
  -4  -4  12        0.12        0.74      3.08 o 
  -3  -4  12        6.65        7.84      1.42 o 
  -2  -4  12       13.49       18.34      2.07 o 
  -1  -4  12      152.66      137.57      3.45 o 
   0  -4  12       23.47       22.90      2.31 o 
   1  -4  12      233.85      208.56      6.49 o 
   2  -4  12      194.09      187.30      6.10 o 
   3  -4  12       72.91       70.85      4.68 o 
   4  -4  12       18.20       28.64      6.96 o 
   5  -4  12       31.26       37.33      7.81 o 
  -6  -3  12       45.55       30.70      8.60 o 
  -5  -3  12        1.17        5.31      3.50 o 
  -4  -3  12       59.63       69.17      5.31 o 
  -3  -3  12        5.36        4.93      0.66 o 
  -2  -3  12        0.30        1.04      1.11 o 
  -1  -3  12      743.26      771.13     10.89 o 
   0  -3  12       87.79      104.88      2.78 o 
   1  -3  12      212.08      196.38      5.49 o 
   2  -3  12       93.72       92.07      3.49 o 
   3  -3  12        2.50        2.88      2.12 o 
   4  -3  12        2.61        1.54      2.80 o 
   5  -3  12        2.41        2.54      5.07 o 
   6  -3  12       12.87       13.58      3.85 o 
  -6  -2  12       32.89       40.36      4.78 o 
  -5  -2  12       58.16       43.24      4.46 o 
  -4  -2  12       47.57       49.32      3.56 o 
  -3  -2  12      229.60      217.17      2.65 o 
  -2  -2  12      211.15      218.97      3.46 o 
  -1  -2  12      259.18      283.28      4.89 o 
   0  -2  12       95.26       86.30      2.57 o 
   1  -2  12      296.46      310.67     11.13 o 
   2  -2  12       81.10       81.17      3.67 o 
   3  -2  12       47.09       40.09      3.56 o 
   4  -2  12       14.42       13.15      4.25 o 
   5  -2  12      131.71      132.26      5.60 o 
   6  -2  12      104.53      112.93      5.81 o 
  -6  -1  12      140.96      132.04      6.38 o 
  -5  -1  12      187.08      181.37     11.75 o 
  -4  -1  12      293.67      294.37     11.72 o 
  -3  -1  12     1309.83     1228.90     18.17 o 
  -2  -1  12      145.58      141.84      2.44 o 
  -1  -1  12       21.45       22.25      4.78 o 
   0  -1  12        4.74        5.60      1.90 o 
   1  -1  12      707.35      687.05     30.51 o 
   2  -1  12      550.76      539.72     10.50 o 
   3  -1  12      463.48      462.59     17.71 o 
   4  -1  12      269.20      287.47      9.53 o 
   5  -1  12       61.79       70.39      6.69 o 
   6  -1  12      234.71      235.14      7.38 o 
   7  -1  12       40.46       36.38      5.86 o 
  -7   0  12       21.32       18.80      3.61 o 
  -6   0  12      227.51      257.26     12.87 o 
  -5   0  12       76.47       80.05      2.22 o 
  -4   0  12       51.00       49.94      1.68 o 
  -3   0  12      584.12      533.11     19.50 o 
  -2   0  12     1032.85     1006.67     27.76 o 
  -1   0  12      343.69      361.85      5.41 o 
   0   0  12      598.41      615.20      8.89 o 
   1   0  12     1431.64     1403.48     22.94 o 
   2   0  12     1177.48     1227.14     21.46 o 
   3   0  12        4.94        7.79      3.45 o 
   4   0  12       55.99       57.42      4.61 o 
   5   0  12        1.21        1.10      3.00 o 
   6   0  12      144.82      144.14      7.22 o 
   7   0  12      172.78      164.07     13.45 o 
  -7   1  12       17.82       16.36      3.08 o 
  -6   1  12       22.05       28.62      1.33 o 
  -5   1  12       27.86       26.63      3.97 o 
  -4   1  12      232.70      237.65      4.79 o 
  -3   1  12      231.82      247.14      6.56 o 
  -2   1  12      881.70      819.93     21.66 o 
  -1   1  12      145.33      218.72     58.82 o 
   0   1  12        2.21        1.55      1.63 o 
   1   1  12       10.11        9.18      2.06 o 
   2   1  12      215.42      207.17      8.46 o 
   3   1  12       93.46       95.15      4.19 o 
   4   1  12      216.46      227.44     12.08 o 
   5   1  12      245.22      240.75      6.62 o 
   6   1  12        1.93        0.79      2.45 o 
   7   1  12       19.66       21.22      3.60 o 
   8   1  12       16.36       14.18      3.57 o 
  -6   2  12        1.08        2.67      1.19 o 
  -5   2  12       28.48       20.94      1.59 o 
  -4   2  12      107.62      100.72      2.37 o 
  -3   2  12      123.47      141.80      5.00 o 
  -2   2  12      486.59      517.17     15.69 o 
  -1   2  12       28.53       34.64      5.79 o 
   0   2  12       44.12       47.50      3.88 o 
   1   2  12       21.40       17.55      4.38 o 
   2   2  12       98.00      114.54      4.17 o 
   3   2  12       14.26       12.50      2.78 o 
   4   2  12       85.52       92.42      5.31 o 
   5   2  12       22.76       17.66      3.91 o 
   6   2  12       10.11       10.20      2.96 o 
   7   2  12        5.53        6.65      2.96 o 
   8   2  12        0.67       -1.21      2.32 o 
  -6   3  12       37.77       39.66      3.34 o 
  -5   3  12      288.19      296.73      4.44 o 
  -4   3  12      160.75      166.79      3.46 o 
  -3   3  12      202.28      195.03      3.75 o 
  -2   3  12       39.79       45.47      3.93 o 
  -1   3  12       15.46       18.28      2.39 o 
   0   3  12      335.54      320.45      7.31 o 
   1   3  12      502.51      510.79      9.32 o 
   2   3  12     1158.56     1284.74     20.97 o 
   3   3  12      355.76      390.65     12.76 o 
   4   3  12       29.73       25.31      3.98 o 
   5   3  12      162.64      153.89      5.56 o 
   6   3  12        5.23        4.21      3.51 o 
   7   3  12        0.28        3.24      2.70 o 
   8   3  12       19.29       19.77      3.00 o 
  -5   4  12        1.10       -0.79      1.03 o 
  -4   4  12      179.02      176.37      3.44 o 
  -3   4  12      250.72      249.38      3.80 o 
  -2   4  12      103.67      104.88      6.80 o 
  -1   4  12      292.60      285.98      8.95 o 
   0   4  12      547.24      579.75     11.39 o 
   1   4  12      327.30      309.59     11.08 o 
   2   4  12      231.49      203.75      7.09 o 
   3   4  12        3.57        3.90      2.46 o 
   4   4  12       60.10       69.90      4.90 o 
   5   4  12      171.66      168.67     10.16 o 
   6   4  12      656.44      628.18     14.98 o 
   7   4  12      168.71      171.08      7.72 o 
   8   4  12       28.14       31.89      4.06 o 
  -5   5  12        1.52        4.13      2.59 o 
  -4   5  12      142.43      141.41      4.88 o 
  -3   5  12      201.30      207.05      4.20 o 
  -2   5  12      113.45      123.00      9.09 o 
  -1   5  12     1097.79     1068.72     25.76 o 
   0   5  12       29.32       38.56      4.89 o 
   1   5  12      254.40      236.85      5.97 o 
   2   5  12       34.03       31.94      3.69 o 
   3   5  12      185.59      202.68     16.44 o 
   4   5  12       95.99      112.61      8.61 o 
   5   5  12       74.65       69.70      6.80 o 
   6   5  12      149.41      140.20      5.64 o 
   7   5  12       45.59       44.36      4.51 o 
   8   5  12       65.29       59.94      4.79 o 
  -4   6  12       12.50       11.05      2.53 o 
  -3   6  12        1.99        2.08      2.62 o 
  -2   6  12       28.26       27.80      2.76 o 
  -1   6  12       39.65       36.74      3.08 o 
   0   6  12       73.82       61.42     10.31 o 
   1   6  12      315.86      348.84     19.28 o 
   2   6  12       83.06       75.15      9.03 o 
   3   6  12        8.59       10.93      2.93 o 
   4   6  12       92.39       92.56      4.66 o 
   5   6  12       24.32       24.27      4.18 o 
   6   6  12        6.06        5.01      2.43 o 
   7   6  12       97.48       98.95      4.65 o 
   8   6  12      106.64      114.31      7.48 o 
  -3   7  12        0.26       -0.02      2.93 o 
  -2   7  12       11.32       12.83      3.24 o 
  -1   7  12        0.60        3.23      2.47 o 
   0   7  12      285.87      281.69     11.60 o 
   1   7  12        6.68        7.11      4.57 o 
   2   7  12       12.50       10.41      4.67 o 
   3   7  12       17.43       17.76      4.20 o 
   4   7  12        0.04        2.95      3.50 o 
   5   7  12       37.11       38.05      2.98 o 
   6   7  12       21.78       22.35      3.23 o 
   7   7  12       33.53       37.18      8.21 o 
   8   7  12        3.74        3.21      2.52 o 
  -2   8  12      158.44      169.39      7.58 o 
  -1   8  12      140.20      145.80      7.53 o 
   0   8  12       22.58       22.83      5.74 o 
   1   8  12        3.99        3.50      8.07 o 
   2   8  12        9.05        6.84      2.16 o 
   3   8  12       45.30       50.83      5.63 o 
   4   8  12       78.39       79.83      6.34 o 
   5   8  12       76.56       84.17      3.27 o 
   6   8  12        2.60        3.95      2.53 o 
   7   8  12        9.51        8.96      2.67 o 
   0   9  12      130.14      127.84      6.88 o 
   1   9  12       98.59      100.75      9.03 o 
   2   9  12      104.91      125.09      9.67 o 
   3   9  12      167.63      186.35      9.73 o 
   4   9  12       11.05       11.06      2.89 o 
   5   9  12       31.38       29.55      3.17 o 
   6   9  12        4.67        3.06      2.38 o 
   7   9  12        2.24        2.60      2.44 o 
   2  10  12       20.21       20.71      6.80 o 
   3  10  12        8.76        7.33      5.63 o 
   4  10  12       15.31       18.37      6.48 o 
   5  10  12        9.72        8.29      1.99 o 
  -4  -7  13       26.67       28.89      5.42 o 
  -3  -7  13       14.94       14.44      4.35 o 
  -2  -7  13       97.21      105.58      5.52 o 
  -1  -7  13       45.38       43.33      2.02 o 
   0  -7  13        3.41        2.96      1.71 o 
  -5  -6  13        0.21        0.64      6.90 o 
  -4  -6  13        9.24       11.79      8.18 o 
  -3  -6  13      133.98      146.60      7.76 o 
  -2  -6  13      125.53      125.29      2.81 o 
  -1  -6  13      221.69      199.28      4.55 o 
   0  -6  13       79.21       78.23      2.98 o 
   1  -6  13        4.94        3.30      1.89 o 
   2  -6  13        9.16        9.62      2.57 o 
  -6  -5  13        2.43        7.01      8.50 o 
  -5  -5  13        0.30        3.40      4.14 o 
  -4  -5  13        6.71        8.60      4.46 o 
  -3  -5  13        0.98        0.75      0.95 o 
  -2  -5  13        1.41        1.31      1.01 o 
  -1  -5  13      105.99       97.10      3.61 o 
   0  -5  13        7.35        6.25      1.93 o 
   1  -5  13        7.93       10.20      2.12 o 
   2  -5  13        0.55        4.28      2.60 o 
   3  -5  13        1.93        5.62      2.68 o 
  -6  -4  13       24.45       17.52      4.99 o 
  -5  -4  13       57.42       51.95      5.84 o 
  -4  -4  13      330.68      359.32     12.03 o 
  -3  -4  13      192.49      217.26      2.78 o 
  -2  -4  13       87.75       91.03      1.86 o 
  -1  -4  13      104.82      104.71      2.48 o 
   0  -4  13       71.87       72.51      3.07 o 
   1  -4  13       58.08       55.19      3.82 o 
   2  -4  13      107.48       99.50      3.95 o 
   3  -4  13      152.61      153.82      5.24 o 
   4  -4  13       80.04       91.99      5.81 o 
  -6  -3  13      117.72      122.34      7.33 o 
  -5  -3  13       49.74       68.73      5.74 o 
  -4  -3  13       52.12       53.71      5.31 o 
  -3  -3  13       58.70       57.02      2.20 o 
  -2  -3  13      370.40      355.88      5.03 o 
  -1  -3  13      153.67      163.29      2.98 o 
   0  -3  13      708.10      695.30     11.66 o 
   1  -3  13      811.22      786.09     15.97 o 
   2  -3  13      248.59      237.42      5.64 o 
   3  -3  13      115.83      119.12      5.38 o 
   4  -3  13       52.63       53.91      4.00 o 
   5  -3  13       17.30       13.77      4.58 o 
  -6  -2  13       25.47       29.53      8.28 o 
  -5  -2  13       33.16       32.61      4.57 o 
  -4  -2  13      111.46      108.79      6.06 o 
  -3  -2  13      334.84      345.85      7.94 o 
  -2  -2  13      385.96      390.21      6.44 o 
  -1  -2  13       93.05       92.29      5.42 o 
   0  -2  13      421.20      400.46      6.45 o 
   1  -2  13      180.05      181.36      8.35 o 
   2  -2  13      413.13      405.79     14.82 o 
   3  -2  13      124.37      122.49      6.06 o 
   4  -2  13       30.38       46.49      4.79 o 
   5  -2  13      208.06      220.38      7.19 o 
   6  -2  13       98.07      103.41      5.92 o 
  -6  -1  13       30.16       32.08      4.46 o 
  -5  -1  13       68.18       73.10      5.21 o 
  -4  -1  13        2.03       -0.05      0.89 o 
  -3  -1  13        5.41        8.74      0.87 o 
  -2  -1  13       22.73       24.80      2.33 o 
  -1  -1  13      145.36      156.45      6.33 o 
   0  -1  13      313.89      312.93      6.00 o 
   1  -1  13        1.35        0.02      1.96 o 
   2  -1  13      545.48      504.21     10.43 o 
   3  -1  13      250.96      245.59      8.30 o 
   4  -1  13       12.80       14.58      3.03 o 
   5  -1  13        5.29        7.50      3.58 o 
   6  -1  13       91.53       80.92      9.13 o 
   7  -1  13       44.65       27.84      8.14 o 
  -5   0  13       94.79       94.60      2.75 o 
  -4   0  13       34.71       35.23      2.44 o 
  -3   0  13       30.52       39.29      3.77 o 
  -2   0  13       31.50       24.38      1.90 o 
  -1   0  13        3.02        6.64      5.68 o 
   0   0  13       22.43       23.21      2.49 o 
   1   0  13      510.80      470.78     11.25 o 
   2   0  13       32.32       24.67      3.57 o 
   3   0  13       83.41       81.19      6.78 o 
   4   0  13       23.38       23.94      7.17 o 
   5   0  13       10.89        6.85      5.12 o 
   6   0  13       75.74       70.61      9.14 o 
   7   0  13       26.16       30.88      4.41 o 
  -5   1  13       84.95       81.68      1.77 o 
  -4   1  13       97.35       99.88      2.77 o 
  -3   1  13      157.47      163.31      6.01 o 
  -2   1  13      227.82      239.72      6.60 o 
  -1   1  13     1526.12     1503.36     24.07 o 
   0   1  13      642.31      640.54     18.45 o 
   1   1  13        0.73        0.13      2.06 o 
   2   1  13       27.42       22.78      2.74 o 
   3   1  13       62.95       62.65      3.86 o 
   4   1  13       20.12       19.32      3.10 o 
   5   1  13       69.78       66.58      8.34 o 
   6   1  13       38.52       48.85      9.35 o 
   7   1  13       12.41       12.77      3.60 o 
  -6   2  13       68.00       66.93      3.68 o 
  -5   2  13      190.35      181.62      4.90 o 
  -4   2  13      752.72      789.03      9.10 o 
  -3   2  13      305.50      317.56      6.32 o 
  -2   2  13       97.32       97.68      7.55 o 
  -1   2  13      345.68      327.62      8.83 o 
   0   2  13      468.21      457.01     11.56 o 
   1   2  13      275.48      274.76      5.97 o 
   2   2  13       98.69       99.71      4.09 o 
   3   2  13      325.36      340.06     21.10 o 
   4   2  13      963.41      946.59     37.04 o 
   5   2  13       33.03       40.01      3.74 o 
   6   2  13       65.87       69.71      4.51 o 
   7   2  13        5.16        7.07      3.93 o 
   8   2  13        0.45        0.86      2.91 o 
  -5   3  13       73.28       76.43      3.32 o 
  -4   3  13      122.55      133.11      3.33 o 
  -3   3  13       61.47       65.01      3.22 o 
  -2   3  13      293.80      291.37      8.31 o 
  -1   3  13      166.95      165.30      6.06 o 
   0   3  13     1111.98     1158.38     31.11 o 
   1   3  13     1651.68     1724.28     30.65 o 
   2   3  13      283.56      288.12      7.97 o 
   3   3  13      156.99      133.31      4.88 o 
   4   3  13       63.14       71.46      5.58 o 
   5   3  13       37.89       41.67      7.49 o 
   6   3  13       29.53       27.55      6.65 o 
   7   3  13       72.34       72.29     10.20 o 
   8   3  13       82.96       80.20      5.32 o 
  -5   4  13        3.31        3.64      1.93 o 
  -4   4  13       28.24       21.28      1.94 o 
  -3   4  13      123.13      115.97      3.26 o 
  -2   4  13      278.52      271.99      4.85 o 
  -1   4  13       60.38       59.71      4.89 o 
   0   4  13       20.22       28.86     10.20 o 
   1   4  13        0.30       -0.53      2.97 o 
   2   4  13      467.08      452.90     10.96 o 
   3   4  13       95.79      105.67      7.92 o 
   4   4  13      111.08      136.31      5.34 o 
   5   4  13      301.52      303.77     10.17 o 
   6   4  13        3.73        2.34      3.57 o 
   7   4  13        0.27        1.03      2.69 o 
   8   4  13        6.69       11.86      2.88 o 
  -4   5  13        3.91        4.96      2.59 o 
  -3   5  13      116.99      111.61      3.53 o 
  -2   5  13       15.71       15.43      2.22 o 
  -1   5  13        0.36        0.64      3.19 o 
   0   5  13        0.02        3.93      3.50 o 
   1   5  13        0.32        0.24      1.99 o 
   2   5  13       78.92       90.67      4.37 o 
   3   5  13       90.03       76.59      4.36 o 
   4   5  13       24.14       28.94      6.39 o 
   5   5  13      119.42      112.46      5.41 o 
   6   5  13        0.16        1.37      2.74 o 
   7   5  13       11.33       10.45      5.96 o 
   8   5  13        4.21        5.33      2.63 o 
  -3   6  13       38.72       40.32      4.23 o 
  -2   6  13       38.25       45.24      3.39 o 
  -1   6  13        5.31        7.96      4.14 o 
   0   6  13       16.95       17.10      4.89 o 
   1   6  13        3.61        3.29      4.04 o 
   2   6  13      286.47      303.51      7.67 o 
   3   6  13       70.74       76.28      4.52 o 
   4   6  13      107.92       93.39      7.23 o 
   5   6  13        3.82        0.93      2.69 o 
   6   6  13        0.30       -2.26      3.50 o 
   7   6  13        0.13        1.84      2.60 o 
   8   6  13        1.68        2.17      2.86 o 
  -2   7  13      217.21      213.26      9.68 o 
  -1   7  13      172.65      130.85     77.36 o 
   0   7  13      415.78      429.05     23.34 o 
   1   7  13        0.93        0.42      7.22 o 
   2   7  13       20.56       23.47      9.88 o 
   3   7  13       49.61       53.77      7.68 o 
   4   7  13       48.66       57.32      5.70 o 
   5   7  13       94.22       98.23     11.58 o 
   6   7  13       52.81       58.35      3.81 o 
   7   7  13       45.19       55.52      4.99 o 
   8   7  13       11.35       10.19      4.89 o 
  -1   8  13       53.10       53.89      5.76 o 
   0   8  13       78.67       69.60      7.54 o 
   1   8  13      114.95      109.80      8.93 o 
   2   8  13       37.29       20.42     18.80 o 
   3   8  13      210.26      211.77      4.95 o 
   4   8  13      120.11      118.96      4.71 o 
   5   8  13       54.85       54.72      6.11 o 
   6   8  13        0.40        2.42      2.21 o 
   7   8  13       20.37       17.99      3.99 o 
   0   9  13       43.16       40.05      7.54 o 
   1   9  13      103.40      105.96      9.78 o 
   2   9  13       19.06       22.09     11.68 o 
   3   9  13       59.52       52.79      2.30 o 
   4   9  13        2.85        3.24      1.77 o 
   5   9  13        5.22        3.88      1.84 o 
   6   9  13       10.72       10.10      2.55 o 
  -2  -7  14       18.46       20.44      2.07 o 
  -4  -6  14        2.17        5.31      4.35 o 
  -3  -6  14        0.62       -1.27      3.61 o 
  -2  -6  14        7.21        6.44      1.38 o 
  -1  -6  14       78.99       84.55      4.34 o 
   0  -6  14      167.57      164.92      4.81 o 
   1  -6  14       12.33        9.30      2.14 o 
  -5  -5  14       65.98       72.88      7.01 o 
  -4  -5  14      104.41      102.35      7.55 o 
  -3  -5  14      200.93      208.37      9.25 o 
  -2  -5  14      259.42      257.92     13.31 o 
  -1  -5  14      164.88      164.47      3.93 o 
   0  -5  14      201.91      211.04      4.49 o 
   1  -5  14       75.96       79.47     10.94 o 
   2  -5  14        7.59       11.37      2.47 o 
   3  -5  14        8.62       10.32      2.93 o 
  -6  -4  14       66.83       65.13      7.01 o 
  -5  -4  14      121.16      131.80      8.18 o 
  -4  -4  14      199.34      219.01      9.79 o 
  -3  -4  14      174.96      177.50      3.83 o 
  -2  -4  14       19.81       16.06      1.96 o 
  -1  -4  14      269.38      260.39      4.90 o 
   0  -4  14      288.63      269.91      5.11 o 
   1  -4  14      306.51      278.48     10.91 o 
   2  -4  14      319.22      286.55      6.62 o 
   3  -4  14       81.66       73.65      5.25 o 
   4  -4  14       29.48       31.45      3.82 o 
  -5  -3  14       12.78        8.71      4.25 o 
  -4  -3  14       27.66       23.05      8.39 o 
  -3  -3  14      180.93      195.39      4.54 o 
  -2  -3  14      229.79      244.53      3.99 o 
  -1  -3  14      170.44      166.69      3.21 o 
   0  -3  14      151.90      150.65      3.62 o 
   1  -3  14       39.93       46.54      3.82 o 
   2  -3  14       33.60       38.62      3.56 o 
   3  -3  14      106.71      100.55      4.54 o 
   4  -3  14       54.97       62.86      4.41 o 
   5  -3  14       32.17       34.01      4.57 o 
  -5  -2  14        7.37        4.88      3.72 o 
  -4  -2  14        0.37       -0.11      0.94 o 
  -3  -2  14        1.82        1.72      1.12 o 
  -2  -2  14       58.26       59.39      2.12 o 
  -1  -2  14       32.61       34.45      2.15 o 
   0  -2  14        0.84        1.26      1.72 o 
   1  -2  14       55.28       55.11      6.59 o 
   2  -2  14       15.45       10.23      2.96 o 
   3  -2  14       88.50       78.28     11.58 o 
   4  -2  14       53.86       62.00      9.35 o 
   5  -2  14        2.51        2.20      2.93 o 
   6  -2  14        2.35        3.11      3.34 o 
  -5  -1  14       28.88       33.67      4.57 o 
  -4  -1  14       75.02       79.52      5.63 o 
  -3  -1  14        6.83       10.10      1.13 o 
  -2  -1  14       85.87       74.18      2.36 o 
  -1  -1  14        0.77        1.18      1.48 o 
   0  -1  14        0.30        1.35      2.65 o 
   1  -1  14      282.87      274.03      6.33 o 
   2  -1  14       14.20       10.32      4.29 o 
   3  -1  14      259.57      247.98      6.76 o 
   4  -1  14       44.46       49.56      3.90 o 
   5  -1  14        2.69        3.55      2.88 o 
   6  -1  14        0.57       -2.31      4.46 o 
  -5   0  14       81.96      107.43      9.46 o 
  -4   0  14       17.03       21.36      6.16 o 
  -3   0  14       31.39       24.81      2.92 o 
  -2   0  14       94.70      113.48      2.51 o 
  -1   0  14      456.94      454.93      8.48 o 
   0   0  14      174.67      169.54      9.57 o 
   1   0  14      219.87      217.45      5.04 o 
   2   0  14      123.93      125.98      4.22 o 
   3   0  14       88.00       96.42      8.40 o 
   4   0  14      109.23      122.32      6.43 o 
   5   0  14       23.01       25.97      4.61 o 
   6   0  14        1.79        5.48      4.12 o 
   7   0  14       72.13       77.81      7.86 o 
  -5   1  14      173.05      158.17      2.71 o 
  -4   1  14      245.16      241.21      5.99 o 
  -3   1  14      143.77      154.05      3.68 o 
  -2   1  14      247.83      250.09      5.14 o 
  -1   1  14      607.90      539.44     13.78 o 
   0   1  14       22.68       22.51      2.21 o 
   1   1  14       10.21        9.82      2.68 o 
   2   1  14        7.50        5.67      2.34 o 
   3   1  14      469.59      454.35      9.19 o 
   4   1  14      207.17      210.07      7.63 o 
   5   1  14      243.22      236.67     10.11 o 
   6   1  14       92.56       97.81      6.37 o 
   7   1  14        3.19        4.99      4.03 o 
  -5   2  14        7.12        6.83      1.27 o 
  -4   2  14      118.00      126.81      2.94 o 
  -3   2  14       40.88       37.07      2.70 o 
  -2   2  14        0.58       -0.21      2.12 o 
  -1   2  14      363.25      342.99      7.27 o 
   0   2  14      605.39      592.92     10.02 o 
   1   2  14       85.03       98.31      3.81 o 
   2   2  14      437.75      451.08     12.88 o 
   3   2  14      275.04      281.79     10.99 o 
   4   2  14      274.60      284.67      9.11 o 
   5   2  14        1.42        1.26      2.57 o 
   6   2  14        2.60        4.41      3.54 o 
   7   2  14       11.70       12.16      4.39 o 
  -5   3  14       94.24      102.99      8.34 o 
  -4   3  14       16.99       24.92      2.64 o 
  -3   3  14       15.79       11.24      2.45 o 
  -2   3  14      102.79      100.76      5.31 o 
  -1   3  14      153.01      144.97      9.46 o 
   0   3  14      160.16      144.94      5.21 o 
   1   3  14        3.52        3.14      3.00 o 
   2   3  14       77.60       83.25      4.11 o 
   3   3  14        0.15        0.41      2.17 o 
   4   3  14      204.86      219.44      6.73 o 
   5   3  14        4.47        3.37      3.66 o 
   6   3  14       69.30       64.90      4.68 o 
   7   3  14       15.59       18.86      4.58 o 
   8   3  14        0.03       -0.06      2.83 o 
  -4   4  14       14.06       10.01      2.25 o 
  -3   4  14      111.39       98.06      7.05 o 
  -2   4  14      145.73      139.25      3.99 o 
  -1   4  14      215.56      231.85     14.05 o 
   0   4  14      192.79      215.42      8.95 o 
   1   4  14       44.19       50.12      4.13 o 
   2   4  14       68.51       59.14      5.07 o 
   3   4  14        0.66        1.11      2.43 o 
   4   4  14        1.85        4.50      2.85 o 
   5   4  14       13.03       17.52      4.45 o 
   6   4  14       80.07       82.46      8.45 o 
   7   4  14       17.06       15.40      4.46 o 
   8   4  14        0.05       -0.74      2.44 o 
  -4   5  14       48.81       42.32      4.25 o 
  -3   5  14      159.79      152.97      5.60 o 
  -2   5  14      188.80      187.87      5.26 o 
  -1   5  14      105.04      116.70      6.80 o 
   0   5  14       38.15       22.41      8.39 o 
   1   5  14      101.24       96.25      5.58 o 
   2   5  14      201.37      216.31      7.66 o 
   3   5  14      398.35      410.35      9.65 o 
   4   5  14      311.50      323.57     15.60 o 
   5   5  14       61.33       62.63      4.79 o 
   6   5  14       12.65       14.59      4.43 o 
   7   5  14       12.98       13.57      3.60 o 
   8   5  14        3.24        1.48      2.85 o 
  -3   6  14        0.73        1.76      2.86 o 
  -2   6  14      163.70      159.19      8.72 o 
  -1   6  14      147.28      143.96      8.40 o 
   0   6  14      104.36      110.86      7.55 o 
   1   6  14       52.89       61.09      6.48 o 
   2   6  14      158.24      157.40      6.01 o 
   3   6  14       37.50       34.45      3.88 o 
   4   6  14       32.67       37.59      4.20 o 
   5   6  14       20.34       20.33      3.84 o 
   6   6  14       18.78       16.34      6.56 o 
   7   6  14       85.62       83.49      4.41 o 
  -2   7  14       38.01       40.02      3.67 o 
  -1   7  14       38.36       37.60     11.26 o 
   0   7  14        0.64        1.49      4.35 o 
   1   7  14      350.51      358.51     13.95 o 
   2   7  14        0.61        0.11      3.82 o 
   3   7  14       71.88       76.45      5.03 o 
   4   7  14       18.33       18.01      3.70 o 
   5   7  14       26.03       28.91      6.43 o 
   6   7  14        9.03       10.00      2.84 o 
   7   7  14        1.40        2.50      2.82 o 
  -1   8  14        0.19       -3.61      4.88 o 
   0   8  14        5.44        4.99      5.20 o 
   1   8  14       36.18       30.91     11.90 o 
   2   8  14       72.71       64.49     13.81 o 
   3   8  14       69.47       71.51     14.56 o 
   4   8  14        3.35        2.39      1.99 o 
   5   8  14       21.42       17.54      2.63 o 
   6   8  14       28.48       26.93      2.89 o 
   1   9  14       33.06       32.50      7.44 o 
   2   9  14      142.96      135.54     11.06 o 
   3   9  14        0.18       -1.33      1.33 o 
   4   9  14        0.27       -0.90      1.61 o 
   5   9  14        0.43       -2.09      2.56 o 
  -3  -6  15       43.13       40.68      5.95 o 
  -2  -6  15        3.74        1.79      2.02 o 
  -1  -6  15       61.38       55.43      3.72 o 
   0  -6  15       67.91       62.12      3.27 o 
  -4  -5  15       78.67       81.28      7.54 o 
  -3  -5  15       62.46       69.48      6.69 o 
  -2  -5  15       14.20       13.12      1.64 o 
  -1  -5  15        0.86        1.48      1.25 o 
   0  -5  15      100.62       99.37      4.24 o 
   1  -5  15       44.03       47.89      7.97 o 
   2  -5  15        1.29        0.96      2.07 o 
  -5  -4  15       13.84       13.27      5.20 o 
  -4  -4  15       23.36       22.94      5.42 o 
  -3  -4  15        0.06       -5.63      7.65 o 
  -2  -4  15       19.83       20.29      4.30 o 
  -1  -4  15      139.44      133.30      3.99 o 
   0  -4  15      104.23       93.65      3.11 o 
   1  -4  15       78.63       76.43      5.10 o 
   2  -4  15        9.67       11.96      3.09 o 
   3  -4  15        3.97        8.19      3.67 o 
  -5  -3  15        0.20       -1.17      3.82 o 
  -4  -3  15        1.46       -1.70      6.69 o 
  -3  -3  15       22.64       25.71      1.12 o 
  -2  -3  15       70.94       77.71      2.34 o 
  -1  -3  15        8.03        8.84      1.63 o 
   0  -3  15       46.72       41.27      4.25 o 
   1  -3  15      111.84      102.12      6.54 o 
   2  -3  15       11.82       13.97      2.60 o 
   3  -3  15        0.80        1.60      3.72 o 
   4  -3  15        0.08        0.27      2.37 o 
  -5  -2  15       80.87       98.08      6.91 o 
  -4  -2  15       83.96       76.62     10.41 o 
  -3  -2  15      150.87      141.84      2.71 o 
  -2  -2  15      399.33      386.54      5.91 o 
  -1  -2  15      259.68      255.52      4.36 o 
   0  -2  15       44.00       53.68      2.50 o 
   1  -2  15      134.14      136.73      4.10 o 
   2  -2  15      166.79      164.40      5.07 o 
   3  -2  15       99.21       98.95      5.36 o 
   4  -2  15      150.02      134.17      7.30 o 
   5  -2  15      105.12       96.05      5.69 o 
  -4  -1  15      137.06      122.79      4.78 o 
  -3  -1  15       20.53       26.84      1.68 o 
  -2  -1  15       43.80       46.68      2.66 o 
  -1  -1  15      118.73      135.28      4.25 o 
   0  -1  15      610.08      616.56     10.83 o 
   1  -1  15      299.05      289.01     13.74 o 
   2  -1  15      392.38      368.97     12.15 o 
   3  -1  15      419.16      371.73      8.52 o 
   4  -1  15       75.02       69.09      4.52 o 
   5  -1  15       58.57       52.59      5.95 o 
   6  -1  15       26.50       25.79      7.75 o 
  -4   0  15       35.48       28.21      3.51 o 
  -3   0  15       93.26      103.93     12.33 o 
  -2   0  15       75.29       75.20      2.75 o 
  -1   0  15      240.53      233.00      7.45 o 
   0   0  15      194.18      177.05      4.82 o 
   1   0  15        2.26        3.64      2.34 o 
   2   0  15      171.62      154.59      7.23 o 
   3   0  15       91.62      103.60      5.49 o 
   4   0  15      201.23      208.51      6.78 o 
   5   0  15       62.81       70.07      9.30 o 
   6   0  15       11.82       15.69      4.92 o 
  -4   1  15        4.51        5.56      1.11 o 
  -3   1  15       10.70       11.65      1.81 o 
  -2   1  15       64.85       62.70      6.38 o 
  -1   1  15       23.19       25.29      3.58 o 
   0   1  15       50.92       57.25      6.00 o 
   1   1  15      118.31      131.24      4.95 o 
   2   1  15      278.08      275.88      7.88 o 
   3   1  15        0.75        3.24      3.02 o 
   4   1  15      237.93      211.87      9.21 o 
   5   1  15        6.34       12.71      7.70 o 
   6   1  15       17.97       20.93      3.98 o 
   7   1  15       15.74       13.42      4.05 o 
  -5   2  15       29.17       28.06      1.95 o 
  -4   2  15       41.27       44.39      4.99 o 
  -3   2  15      164.74      178.44      5.96 o 
  -2   2  15       30.19       33.35      3.40 o 
  -1   2  15        0.35        0.21      1.48 o 
   0   2  15       14.35       14.65      2.55 o 
   1   2  15       16.71       19.24      2.62 o 
   2   2  15       50.70       48.53      7.65 o 
   3   2  15      334.34      320.47      7.72 o 
   4   2  15       28.01       25.29      3.60 o 
   5   2  15        5.68        3.13      3.58 o 
   6   2  15        0.42        1.22      2.87 o 
   7   2  15        8.01        7.94      3.69 o 
  -4   3  15        6.66        4.65      1.76 o 
  -3   3  15       88.27       94.80      8.40 o 
  -2   3  15      212.32      230.76     12.45 o 
  -1   3  15      177.93      171.32     12.55 o 
   0   3  15      191.24      198.36      6.13 o 
   1   3  15      967.77      977.01     19.10 o 
   2   3  15      126.50      118.91     14.83 o 
   3   3  15        8.13        5.41      3.31 o 
   4   3  15       24.75       26.39      4.62 o 
   5   3  15       47.39       49.55      5.52 o 
   6   3  15       48.31       50.72      4.67 o 
   7   3  15       21.96       26.93      4.29 o 
  -4   4  15       75.46       80.21      7.01 o 
  -3   4  15      156.27      143.39      3.96 o 
  -2   4  15      491.17      506.96     20.58 o 
  -1   4  15      113.85      125.75      6.80 o 
   0   4  15       60.37       69.85      9.56 o 
   1   4  15      101.47       95.72      5.31 o 
   2   4  15      284.70      272.56      9.12 o 
   3   4  15      127.82      141.55      7.15 o 
   4   4  15       31.14       37.00      8.02 o 
   5   4  15      161.01      156.78      7.95 o 
   6   4  15      181.89      189.37      7.24 o 
   7   4  15        5.67        0.75      2.99 o 
  -3   5  15       33.86       44.61      6.27 o 
  -2   5  15       25.09       28.89      2.12 o 
   1   5  15      103.94      119.36      6.38 o 
   2   5  15      371.93      389.54     12.47 o 
   3   5  15      251.52      249.77      7.83 o 
   4   5  15       38.63       35.93      4.26 o 
   5   5  15        3.10        4.14      3.96 o 
   6   5  15       37.82       45.90      6.96 o 
   7   5  15        7.98        9.52      3.64 o 
  -2   6  15       24.64       18.44      2.89 o 
  -1   6  15       29.28       31.86      5.63 o 
   0   6  15       49.19       48.97     11.05 o 
   1   6  15        1.83        1.91      4.14 o 
   2   6  15       39.03       39.89      4.11 o 
   3   6  15        4.94        5.52      3.98 o 
   4   6  15       99.70      111.03      6.32 o 
   5   6  15       36.84       38.57     16.25 o 
   6   6  15       24.23       25.65      5.15 o 
   7   6  15       10.97        6.95      2.89 o 
  -1   7  15       87.87       99.46      8.39 o 
   0   7  15        0.91        1.91      4.46 o 
   1   7  15        0.83        2.12      8.28 o 
   2   7  15        0.28       -3.23      3.58 o 
   3   7  15        1.49        2.77      3.67 o 
   4   7  15        7.46        4.83      3.93 o 
   5   7  15        0.90        0.69      4.03 o 
   6   7  15       45.91       43.20      4.88 o 
   0   8  15       22.65       23.37     11.90 o 
   1   8  15        3.33        6.27      5.42 o 
   2   8  15       45.87       54.39      7.97 o 
   3   8  15       17.64       15.51      6.27 o 
   4   8  15       67.78       84.40     12.43 o 
   5   8  15       11.84       12.79      2.53 o 
   6   8  15        6.06        4.51      3.03 o 
  -3  -5  16        0.56       -0.64      4.04 o 
  -2  -5  16       13.99       10.85      1.96 o 
  -1  -5  16        5.35        3.73      1.35 o 
   0  -5  16       11.22       14.30      4.41 o 
   1  -5  16        3.97        8.11      2.93 o 
  -4  -4  16       87.98       88.52      7.97 o 
  -3  -4  16        6.94        7.11      8.28 o 
  -2  -4  16        9.08        7.53      1.33 o 
  -1  -4  16       27.91       29.74      2.44 o 
   0  -4  16       29.76       24.86      2.43 o 
   1  -4  16      116.21      110.99      4.67 o 
   2  -4  16      167.42      164.41      5.40 o 
  -4  -3  16      116.68      129.88     14.46 o 
  -3  -3  16      126.16      124.37      7.97 o 
  -2  -3  16      185.53      165.32      4.27 o 
  -1  -3  16      236.98      225.66      4.36 o 
   0  -3  16      183.38      188.81      5.03 o 
   1  -3  16       92.82      100.09      6.25 o 
   2  -3  16      126.92      137.23      4.84 o 
   3  -3  16       69.42       66.27      4.28 o 
  -4  -2  16       54.13       67.03     10.62 o 
  -3  -2  16      125.98      120.11      2.31 o 
  -2  -2  16      134.26      121.69      5.63 o 
  -1  -2  16       86.91       88.68      2.80 o 
   0  -2  16       16.19       12.98      2.41 o 
   1  -2  16      267.05      247.69      6.65 o 
   2  -2  16      269.38      261.66      7.62 o 
   3  -2  16      147.35      129.81      5.25 o 
   4  -2  16      120.70      113.66      9.50 o 
  -4  -1  16        3.83        3.72      6.58 o 
  -3  -1  16       18.47       13.71      1.31 o 
  -2  -1  16       49.31       54.72      2.36 o 
  -1  -1  16      205.73      210.47      4.10 o 
   0  -1  16       74.72       76.34      3.73 o 
   1  -1  16       58.95       60.50      3.77 o 
   2  -1  16       23.76       21.36      3.51 o 
   3  -1  16        1.52        3.37      3.45 o 
   4  -1  16        6.58        5.59      3.08 o 
   5  -1  16       29.89       30.40      4.23 o 
  -4   0  16       20.57        6.03      7.75 o 
  -3   0  16        0.05       -0.93      1.34 o 
  -2   0  16        7.54        8.65      2.47 o 
  -1   0  16       29.46       30.16      2.06 o 
   0   0  16       97.04       96.28      6.06 o 
   1   0  16       24.95       30.29      4.46 o 
   2   0  16        0.03       -0.13      1.95 o 
   3   0  16       12.84       11.92      3.02 o 
   4   0  16        1.67        3.04      2.90 o 
   5   0  16       34.00       29.15      5.54 o 
   6   0  16        2.51        1.14      5.73 o 
  -4   1  16      182.38      176.86      3.62 o 
  -3   1  16       25.56       40.11      4.20 o 
  -2   1  16       91.08       92.64      5.53 o 
  -1   1  16        8.79        6.30      2.14 o 
   0   1  16       54.71       54.35      3.67 o 
   1   1  16        0.62        1.65      1.95 o 
   2   1  16        1.02        0.44      2.65 o 
   3   1  16        6.56        6.85      3.46 o 
   4   1  16       30.74       30.91      4.97 o 
   5   1  16      133.36      123.86      6.11 o 
   6   1  16       19.93       15.42      4.78 o 
  -4   2  16      178.39      189.46      5.62 o 
  -3   2  16       43.33       49.48      2.42 o 
  -2   2  16        5.72        4.99      2.65 o 
  -1   2  16       21.28       11.18      2.40 o 
   0   2  16      144.92      164.25      4.56 o 
   1   2  16      222.29      218.99      7.09 o 
   2   2  16       90.14       86.69      4.25 o 
   3   2  16       45.45       40.43      3.90 o 
   4   2  16       81.07       89.81      4.99 o 
   5   2  16       47.11       44.87      4.51 o 
   6   2  16       21.74       29.20      4.41 o 
  -4   3  16       19.62       20.45      1.91 o 
  -3   3  16      162.26      155.56      6.27 o 
  -2   3  16      102.61      114.36      9.67 o 
  -1   3  16       94.35       98.03      3.65 o 
   0   3  16       34.77       36.98      2.96 o 
   1   3  16      164.10      161.00      6.81 o 
   2   3  16        0.58        0.87      2.89 o 
   3   3  16        2.84        4.53      3.47 o 
   4   3  16        2.87        7.96      3.99 o 
   5   3  16       84.73       94.32      5.51 o 
   6   3  16       95.94      108.18      6.04 o 
   7   3  16       54.72       53.70      5.35 o 
  -3   4  16       10.15        9.63      2.00 o 
  -2   4  16       56.68       62.47      5.31 o 
  -1   4  16        0.45       -2.65      3.50 o 
   0   4  16        6.05        7.28      3.22 o 
   1   4  16      208.46      196.54      7.00 o 
   2   4  16      136.87      147.63      7.44 o 
   3   4  16       33.71       50.09      6.96 o 
   4   4  16       49.24       59.64      4.58 o 
   5   4  16       26.76       24.84      4.62 o 
   6   4  16       47.71       43.55      6.00 o 
   7   4  16        5.43        1.76      4.94 o 
  -3   5  16       85.23      100.52      5.63 o 
  -2   5  16       10.85       15.29      7.75 o 
  -1   5  16        3.38        3.50      4.04 o 
   0   5  16       28.78       25.81      5.31 o 
   1   5  16        2.48        3.34      5.20 o 
   2   5  16       16.76       11.69      3.84 o 
   3   5  16       29.45       33.89      5.04 o 
   4   5  16       41.05       38.47      4.41 o 
   5   5  16        3.12        0.97      3.00 o 
   6   5  16       65.76       86.64     20.13 o 
   7   5  16        4.25        5.10      4.99 o 
  -2   6  16       51.20       40.77      7.60 o 
  -1   6  16      106.21       98.41      7.76 o 
   0   6  16      170.38      186.09     10.31 o 
   1   6  16       64.54       72.14      7.54 o 
   2   6  16       40.58       48.82      4.41 o 
   3   6  16       23.20       23.54      4.10 o 
   4   6  16       16.16       14.07      3.92 o 
   5   6  16       12.52       16.69      5.11 o 
   6   6  16        1.83       -0.42      4.04 o 
   0   7  16       69.66       61.94     13.28 o 
   1   7  16       38.56       40.58      7.12 o 
   2   7  16       37.59       41.85      7.75 o 
   3   7  16       58.80       70.79      6.91 o 
   4   7  16      148.66      150.70     12.86 o 
   5   7  16       86.78       93.89      9.56 o 
   6   7  16       47.88       55.78      8.29 o 
   1   8  16       78.06       87.87      9.35 o 
   2   8  16       20.41       19.86     12.21 o 
   3   8  16       13.37       14.12      6.69 o 
   4   8  16        8.61        8.71      5.13 o 
  -3  -4  17       10.24       12.53      9.77 o 
  -2  -4  17       66.91       58.65      2.76 o 
  -1  -4  17       45.58       42.01      1.96 o 
   0  -4  17        1.47       -1.93      1.93 o 
   1  -4  17       23.14       30.33      6.96 o 
  -4  -3  17       85.10      118.27     15.19 o 
  -3  -3  17       36.07       33.46      6.05 o 
  -2  -3  17       27.18       24.65      1.96 o 
  -1  -3  17       23.83       22.02      2.20 o 
   0  -3  17        0.37       -0.76      2.18 o 
   1  -3  17        2.54        3.04      2.59 o 
   2  -3  17       69.58       73.41      4.68 o 
   3  -3  17       21.25       20.85      3.49 o 
  -3  -2  17        0.06        3.19      4.35 o 
  -2  -2  17       78.60       83.09      3.48 o 
  -1  -2  17        0.01        0.06      1.46 o 
   0  -2  17       27.41       21.28      3.77 o 
   1  -2  17       54.35       51.09      3.08 o 
   2  -2  17       24.15       23.27      3.95 o 
   3  -2  17       12.68       10.77      3.65 o 
   4  -2  17        4.77        4.35      4.06 o 
  -3  -1  17        5.32        4.72      2.55 o 
  -2  -1  17        3.80        3.67      1.59 o 
  -1  -1  17       74.74       85.99      3.36 o 
   0  -1  17      130.65      142.42      4.12 o 
   1  -1  17       37.34       37.44      3.59 o 
   2  -1  17       32.39       28.85      3.18 o 
   3  -1  17       75.27       65.12      5.62 o 
   4  -1  17        7.27        6.19      3.23 o 
  -3   0  17      140.40      142.38      4.77 o 
  -2   0  17      114.87      110.22      3.40 o 
  -1   0  17      129.87      121.63      5.37 o 
   0   0  17      332.50      295.00      5.91 o 
   1   0  17      148.60      147.94      8.29 o 
   2   0  17       40.66       44.09      4.36 o 
   3   0  17       95.71      100.11      5.02 o 
   4   0  17      126.98      132.73      6.05 o 
   5   0  17       90.53       89.72      5.91 o 
  -4   1  17       75.90       83.07      2.19 o 
  -3   1  17       55.88       58.96      5.63 o 
  -2   1  17       66.42       59.69      2.51 o 
  -1   1  17       12.56       17.69      4.25 o 
   0   1  17       13.36       13.71      2.64 o 
   1   1  17      193.79      205.12      6.67 o 
   2   1  17      436.66      427.43     11.73 o 
   3   1  17      126.86      128.93      5.29 o 
   4   1  17      166.29      161.37     12.65 o 
   5   1  17       92.28       88.36      7.24 o 
  -4   2  17        5.23        3.90      2.45 o 
  -3   2  17       25.95       31.54      3.40 o 
  -2   2  17       59.49       52.70      7.01 o 
  -1   2  17       58.37       64.56      3.01 o 
   0   2  17       20.00       17.60      2.44 o 
   1   2  17       98.66       93.63      7.92 o 
   2   2  17       20.56       20.99      5.59 o 
   3   2  17        2.57        2.15      4.73 o 
   4   2  17       73.91       69.55      4.81 o 
   5   2  17       34.83       44.95      4.69 o 
   6   2  17       62.51       66.91      5.59 o 
  -3   3  17        1.16        1.17      4.67 o 
  -2   3  17        7.47        5.84      3.08 o 
  -1   3  17        3.14        2.87      1.96 o 
   0   3  17       65.69       68.88      6.10 o 
   1   3  17       46.49       52.72      3.64 o 
   2   3  17        3.44        7.41      2.80 o 
   3   3  17       20.41       18.35      4.24 o 
   4   3  17      142.40      140.07     16.80 o 
   5   3  17        0.45        0.03      2.74 o 
   6   3  17       24.60       21.86      5.39 o 
  -3   4  17       50.56       48.61      3.56 o 
  -2   4  17       81.53       85.54      5.95 o 
  -1   4  17       65.05       70.02     10.31 o 
   0   4  17       40.43       27.91     11.68 o 
   1   4  17        0.21       -0.20      2.14 o 
   2   4  17       22.41       24.70      3.61 o 
   3   4  17       61.06       59.89      4.73 o 
   4   4  17       57.13       63.45      4.92 o 
   5   4  17      183.57      181.26      9.04 o 
   6   4  17        0.09        1.46      3.30 o 
  -2   5  17        3.21        2.12      3.61 o 
  -1   5  17      106.87      106.92      7.55 o 
   0   5  17      173.68      184.18     16.16 o 
   1   5  17      109.97      105.40      5.11 o 
   2   5  17       88.34       88.09      5.13 o 
   3   5  17      200.62      210.77      7.63 o 
   4   5  17       26.43       24.87      4.23 o 
   5   5  17        1.05       -0.55      3.12 o 
   6   5  17        4.14        3.08      3.53 o 
  -1   6  17       47.64       45.57      6.48 o 
   0   6  17      133.44      137.02     15.95 o 
   1   6  17       32.36       32.50     11.47 o 
   2   6  17        1.08       -1.35      2.86 o 
   3   6  17       49.00       57.97      8.82 o 
   4   6  17       89.11       99.56      6.28 o 
   5   6  17       41.79       39.45      6.50 o 
   1   7  17       24.49       24.53      6.80 o 
   2   7  17       69.15       74.50     15.78 o 
   3   7  17       24.30       22.35      5.20 o 
   4   7  17       58.96       68.73      8.34 o 
   5   7  17       20.50       17.42      7.12 o 
  -2  -3  18       33.18       33.14      4.14 o 
  -1  -3  18        9.53       10.28      2.75 o 
   0  -3  18       12.83       15.67      2.55 o 
   1  -3  18        6.73        3.84      2.60 o 
  -2  -2  18       71.03       66.90      2.67 o 
  -1  -2  18        7.57        4.38      2.47 o 
   0  -2  18       28.26       26.28      5.42 o 
   1  -2  18       55.86       54.09      3.72 o 
   2  -2  18       38.85       34.40      4.26 o 
  -2  -1  18      137.40      143.29      3.74 o 
  -1  -1  18      142.17      132.61      8.08 o 
   0  -1  18      112.78      103.14      4.09 o 
   1  -1  18      142.08      142.98      7.43 o 
   2  -1  18       70.40       68.80      4.73 o 
   3  -1  18       21.19       22.85      3.51 o 
  -3   0  18       55.50       51.95      4.57 o 
  -2   0  18       28.92       26.08      4.57 o 
  -1   0  18       48.55       40.95      2.37 o 
   0   0  18       37.69       31.15      8.07 o 
   1   0  18       36.07       39.70      5.05 o 
   2   0  18        5.32        6.37      3.14 o 
   3   0  18      159.53      142.50     14.62 o 
   4   0  18       93.69       87.83      6.16 o 
  -3   1  18        3.56        5.63      3.82 o 
  -2   1  18       26.48       32.24      2.87 o 
  -1   1  18       10.41        6.36      1.84 o 
   0   1  18       59.97       61.50      5.47 o 
   1   1  18       47.26       43.68      4.36 o 
   2   1  18        7.43        6.92      2.82 o 
   3   1  18        2.39       -1.19      2.62 o 
   4   1  18        0.68        0.96      2.92 o 
   5   1  18        0.45        2.37      6.02 o 
  -3   2  18       14.22       14.55      5.10 o 
  -2   2  18        1.73        4.88      2.76 o 
  -1   2  18        1.66        4.18      2.07 o 
   0   2  18       55.55       57.60      5.69 o 
   1   2  18       33.25       32.53      3.51 o 
   2   2  18       61.86       72.03      4.36 o 
   3   2  18       12.45       14.76      3.45 o 
   4   2  18        1.44        4.92      4.03 o 
   5   2  18        0.56       -1.71      5.85 o 
  -2   3  18      125.28      118.30      6.06 o 
  -1   3  18       23.29       33.91      3.51 o 
   0   3  18       29.54       31.70      7.59 o 
   1   3  18        2.04        3.50      2.46 o 
   2   3  18       36.54       35.47      3.67 o 
   3   3  18        1.35       -0.65      3.17 o 
   4   3  18        5.46        6.29      4.09 o 
   5   3  18        3.36        3.51      6.19 o 
  -2   4  18       83.34       92.34      6.16 o 
  -1   4  18        5.88       13.27      4.35 o 
   0   4  18        0.55       -1.74      3.34 o 
   1   4  18        1.05        3.88      3.72 o 
   2   4  18       53.57       72.94     14.39 o 
   3   4  18       81.92       97.07      6.59 o 
   4   4  18        6.83        7.16      4.40 o 
   5   4  18        2.13        3.51      4.41 o 
  -1   5  18       61.88       55.46     11.26 o 
   0   5  18       36.41       31.97      5.95 o 
   1   5  18        4.07        4.48      3.85 o 
   2   5  18        0.23        0.02      3.19 o 
   3   5  18       16.39        9.97      5.84 o 
   4   5  18        3.12        2.51      4.05 o 
   5   5  18        7.81        6.59      6.86 o 
   1   6  18        0.84        1.81      4.67 o 
   2   6  18        2.70        3.77      3.21 o 
   3   6  18       61.07       56.90      6.30 o 
   4   6  18       39.03       23.33     12.37 o 
  -1  -2  19        8.31        7.65      1.57 o 
   0  -2  19       44.99       42.76      3.11 o 
  -2  -1  19       60.14       59.51      2.28 o 
  -1  -1  19        4.64        3.98      1.58 o 
   0  -1  19        0.42        1.12      2.96 o 
   1  -1  19        0.21       -0.59      1.93 o 
   2  -1  19        2.92        3.56      3.22 o 
  -2   0  19       20.62       25.07      4.46 o 
  -1   0  19        6.19        8.25      5.42 o 
   0   0  19      101.70       99.60      4.47 o 
   1   0  19        3.45        5.53      2.91 o 
   2   0  19        8.30        7.63      2.77 o 
   3   0  19        2.54        0.33      3.15 o 
  -2   1  19       55.79       63.69      3.31 o 
  -1   1  19        0.91        1.97      2.02 o 
   0   1  19       19.17       18.48      3.10 o 
   1   1  19       87.80       87.76      4.17 o 
   2   1  19      107.42      107.67      6.15 o 
   3   1  19       15.44       15.32      3.53 o 
  -2   2  19       62.68       66.93      4.46 o 
  -1   2  19      128.84      132.97      4.23 o 
   0   2  19       58.13       54.14      4.67 o 
   1   2  19       70.62       75.37      4.91 o 
   2   2  19      108.82      105.06      5.11 o 
   3   2  19       87.02       92.83      5.37 o 
   4   2  19       14.53       13.53      4.69 o 
  -1   3  19       14.61       23.61      6.96 o 
   0   3  19       29.75       27.77      3.70 o 
   1   3  19        0.58        3.34      3.22 o 
   2   3  19       17.74       17.34      3.44 o 
   3   3  19      142.62      149.08      6.57 o 
   4   3  19      142.11      133.20      8.07 o 
   0   4  19       38.43       29.23      6.27 o 
   1   4  19       24.40       23.82      4.52 o 
   2   4  19        0.42        0.60      2.65 o 
   3   4  19        9.05       11.03      3.64 o 
   4   4  19        4.20        5.13      4.51 o 
   1   5  19       10.45       11.54      4.42 o 
   2   5  19       52.32       55.51      4.72 o 
   3   5  19        6.32        9.04      3.73 o 
   0   1  20      111.72      109.59      6.80 o 
   1   1  20       47.15       41.41      4.25 o 
   2   1  20       33.63       38.66      5.10 o 
   0   2  20        0.79       -0.34      2.36 o 
   1   2  20        7.29        6.77      3.31 o 
   2   2  20        4.00        1.49      3.32 o 
   1   3  20        0.08        1.88      3.14 o 
   2   3  20       12.38        9.13      5.73 o 
                                                 
